# Supplementary material for: Association between physical activity and inflammatory bowel disease: a prospective cohort study
Source: Front Public Health. 2026 May 14;14:1819729. doi: 10.3389/fpubh.2026.1819729 (PMC13216054; doi:10.3389/fpubh.2026.1819729)
Supplement: Supplementary file 1 [file Table_1.xlsx]

## Sheet: Sheet1
Age(code)	Age	illness or not(code)	time(days)	without illness	CD-time	UC-time	UC suffering time	CD suffering time
2	54	2			#REF!			2018-03-15
3	64	0	#REF!	2022/9/30
1	41	0	#REF!	2022/9/30
2	47	0	#REF!	2022/9/30
2	57	0	#REF!	2022/9/30
2	50	0	#REF!	2022/9/30
2	49	0	#REF!	2022/9/30
2	52	0	#REF!	2022/9/30
3	64	0	#REF!	2022/9/30
2	58	0	#REF!	2022/9/30
2	54	0	#REF!	2022/9/30
1	42	0	#REF!	2022/9/30
3	66	0	#REF!	2022/9/30
2	50	0	#REF!	2022/9/30
2	57	0	#REF!	2022/9/30
2	60	0	#REF!	2022/9/30
2	47	0	#REF!	2022/9/30
2	53	0	#REF!	2022/9/30
3	63	0	#REF!	2022/9/30
3	70	0	#REF!	2022/9/30
3	67	0	#REF!	2022/9/30
3	64	0	#REF!	2022/9/30
1	41	0	#REF!	2022/9/30
1	43	0	#REF!	2022/9/30
3	61	0	#REF!	2022/9/30
1	41	0	#REF!	2022/9/30
1	40	0	#REF!	2022/9/30
1	44	0	#REF!	2022/9/30
2	50	0	#REF!	2022/9/30
3	65	0	#REF!	2022/9/30
3	61	0	#REF!	2022/9/30
3	63	0	#REF!	2022/9/30
2	55	0	#REF!	2022/9/30
1	42	0	#REF!	2022/9/30
1	42	0	#REF!	2022/9/30
2	47	0	#REF!	2022/9/30
2	52	0	#REF!	2022/9/30
1	41	0	#REF!	2022/9/30
1	44	0	#REF!	2022/9/30
3	62	0	#REF!	2022/9/30
2	47	0	#REF!	2022/9/30
3	67	0	#REF!	2022/9/30
2	46	0	#REF!	2022/9/30
3	68	0	#REF!	2022/9/30
3	63	0	#REF!	2022/9/30
2	56	0	#REF!	2022/9/30
3	67	0	#REF!	2022/9/30
3	69	0	#REF!	2022/9/30
2	47	0	#REF!	2022/9/30
1	45	0	#REF!	2022/9/30
2	58	0	#REF!	2022/9/30
3	61	0	#REF!	2022/9/30
3	69	0	#REF!	2022/9/30
3	65	0	#REF!	2022/9/30
3	65	0	#REF!	2022/9/30
3	65	0	#REF!	2022/9/30
2	54	0	#REF!	2022/9/30
1	42	0	#REF!	2022/9/30
3	63	0	#REF!	2022/9/30
2	56	0	#REF!	2022/9/30
2	53	0	#REF!	2022/9/30
2	46	0	#REF!	2022/9/30
2	56	0	#REF!	2022/9/30
2	58	0	#REF!	2022/9/30
2	52	0	#REF!	2022/9/30
3	61	0	#REF!	2022/9/30
3	66	0	#REF!	2022/9/30
2	60	0	#REF!	2022/9/30
2	50	0	#REF!	2022/9/30
2	54	0	#REF!	2022/9/30
3	64	0	#REF!	2022/9/30
2	57	0	#REF!	2022/9/30
2	52	0	#REF!	2022/9/30
2	52	0	#REF!	2022/9/30
2	46	0	#REF!	2022/9/30
3	63	0	#REF!	2022/9/30
2	59	0	#REF!	2022/9/30
2	47	0	#REF!	2022/9/30
3	61	0	#REF!	2022/9/30
2	55	0	#REF!	2022/9/30
2	60	0	#REF!	2022/9/30
2	59	0	#REF!	2022/9/30
3	67	0	#REF!	2022/9/30
1	45	0	#REF!	2022/9/30
1	42	0	#REF!	2022/9/30
2	59	0	#REF!	2022/9/30
1	41	0	#REF!	2022/9/30
3	62	0	#REF!	2022/9/30
1	42	0	#REF!	2022/9/30
3	63	0	#REF!	2022/9/30
3	66	0	#REF!	2022/9/30
2	48	0	#REF!	2022/9/30
2	59	0	#REF!	2022/9/30
2	49	0	#REF!	2022/9/30
3	69	0	#REF!	2022/9/30
1	41	0	#REF!	2022/9/30
3	67	0	#REF!	2022/9/30
2	51	0	#REF!	2022/9/30
2	54	0	#REF!	2022/9/30
3	69	0	#REF!	2022/9/30
3	64	1	#REF!			#REF!	2018-12-22
2	59	0	#REF!	2022/9/30
1	42	0	#REF!	2022/9/30
2	56	0	#REF!	2022/9/30
3	61	0	#REF!	2022/9/30
1	44	0	#REF!	2022/9/30
3	70	0	#REF!	2022/9/30
3	65	0	#REF!	2022/9/30
2	58	0	#REF!	2022/9/30
2	50	0	#REF!	2022/9/30
3	64	0	#REF!	2022/9/30
2	59	0	#REF!	2022/9/30
2	58	0	#REF!	2022/9/30
2	55	0	#REF!	2022/9/30
3	68	0	#REF!	2022/9/30
2	51	0	#REF!	2022/9/30
2	47	0	#REF!	2022/9/30
1	42	0	#REF!	2022/9/30
3	62	0	#REF!	2022/9/30
2	60	0	#REF!	2022/9/30
3	65	0	#REF!	2022/9/30
2	49	0	#REF!	2022/9/30
3	64	0	#REF!	2022/9/30
2	56	0	#REF!	2022/9/30
2	55	0	#REF!	2022/9/30
3	66	0	#REF!	2022/9/30
2	47	0	#REF!	2022/9/30
2	56	0	#REF!	2022/9/30
1	45	0	#REF!	2022/9/30
3	68	0	#REF!	2022/9/30
3	61	0	#REF!	2022/9/30
1	45	0	#REF!	2022/9/30
3	68	0	#REF!	2022/9/30
2	59	0	#REF!	2022/9/30
3	63	0	#REF!	2022/9/30
1	42	0	#REF!	2022/9/30
2	56	0	#REF!	2022/9/30
2	59	0	#REF!	2022/9/30
3	62	0	#REF!	2022/9/30
3	63	0	#REF!	2022/9/30
1	44	0	#REF!	2022/9/30
3	62	0	#REF!	2022/9/30
1	42	0	#REF!	2022/9/30
2	52	0	#REF!	2022/9/30
2	52	0	#REF!	2022/9/30
2	48	0	#REF!	2022/9/30
1	45	0	#REF!	2022/9/30
3	67	0	#REF!	2022/9/30
2	56	0	#REF!	2022/9/30
3	64	0	#REF!	2022/9/30
2	57	0	#REF!	2022/9/30
3	69	0	#REF!	2022/9/30
2	55	0	#REF!	2022/9/30
3	61	0	#REF!	2022/9/30
2	49	0	#REF!	2022/9/30
2	58	0	#REF!	2022/9/30
2	59	0	#REF!	2022/9/30
2	57	0	#REF!	2022/9/30
2	54	0	#REF!	2022/9/30
1	42	0	#REF!	2022/9/30
2	51	0	#REF!	2022/9/30
1	42	0	#REF!	2022/9/30
2	56	0	#REF!	2022/9/30
3	62	0	#REF!	2022/9/30
1	42	0	#REF!	2022/9/30
2	49	0	#REF!	2022/9/30
2	59	0	#REF!	2022/9/30
3	67	0	#REF!	2022/9/30
1	45	0	#REF!	2022/9/30
2	47	0	#REF!	2022/9/30
2	55	0	#REF!	2022/9/30
1	42	0	#REF!	2022/9/30
3	70	0	#REF!	2022/9/30
2	50	0	#REF!	2022/9/30
1	42	0	#REF!	2022/9/30
2	56	0	#REF!	2022/9/30
2	59	0	#REF!	2022/9/30
1	42	0	#REF!	2022/9/30
2	50	0	#REF!	2022/9/30
2	58	0	#REF!	2022/9/30
1	45	0	#REF!	2022/9/30
3	61	0	#REF!	2022/9/30
3	67	0	#REF!	2022/9/30
2	58	0	#REF!	2022/9/30
1	45	0	#REF!	2022/9/30
2	56	0	#REF!	2022/9/30
2	50	0	#REF!	2022/9/30
3	63	0	#REF!	2022/9/30
2	60	0	#REF!	2022/9/30
3	68	0	#REF!	2022/9/30
3	67	0	#REF!	2022/9/30
3	62	0	#REF!	2022/9/30
3	68	0	#REF!	2022/9/30
3	68	0	#REF!	2022/9/30
2	54	0	#REF!	2022/9/30
2	59	0	#REF!	2022/9/30
3	61	0	#REF!	2022/9/30
2	58	0	#REF!	2022/9/30
3	67	0	#REF!	2022/9/30
3	62	0	#REF!	2022/9/30
3	67	0	#REF!	2022/9/30
3	63	0	#REF!	2022/9/30
2	49	0	#REF!	2022/9/30
3	68	0	#REF!	2022/9/30
3	63	0	#REF!	2022/9/30
2	48	0	#REF!	2022/9/30
2	51	0	#REF!	2022/9/30
2	51	0	#REF!	2022/9/30
2	49	0	#REF!	2022/9/30
2	50	0	#REF!	2022/9/30
1	41	0	#REF!	2022/9/30
3	65	0	#REF!	2022/9/30
2	49	0	#REF!	2022/9/30
2	56	0	#REF!	2022/9/30
2	54	0	#REF!	2022/9/30
2	48	0	#REF!	2022/9/30
1	45	0	#REF!	2022/9/30
2	57	0	#REF!	2022/9/30
3	62	0	#REF!	2022/9/30
2	58	0	#REF!	2022/9/30
3	66	0	#REF!	2022/9/30
3	66	0	#REF!	2022/9/30
1	42	0	#REF!	2022/9/30
3	61	0	#REF!	2022/9/30
2	53	0	#REF!	2022/9/30
2	48	0	#REF!	2022/9/30
2	56	0	#REF!	2022/9/30
1	43	0	#REF!	2022/9/30
3	68	0	#REF!	2022/9/30
2	56	0	#REF!	2022/9/30
1	45	0	#REF!	2022/9/30
1	45	0	#REF!	2022/9/30
2	60	0	#REF!	2022/9/30
1	43	0	#REF!	2022/9/30
2	60	0	#REF!	2022/9/30
3	65	0	#REF!	2022/9/30
3	61	0	#REF!	2022/9/30
2	49	0	#REF!	2022/9/30
2	58	0	#REF!	2022/9/30
1	42	0	#REF!	2022/9/30
3	61	0	#REF!	2022/9/30
3	68	0	#REF!	2022/9/30
2	56	0	#REF!	2022/9/30
2	55	0	#REF!	2022/9/30
2	46	0	#REF!	2022/9/30
3	62	0	#REF!	2022/9/30
3	63	0	#REF!	2022/9/30
2	46	0	#REF!	2022/9/30
3	61	0	#REF!	2022/9/30
2	57	0	#REF!	2022/9/30
3	61	0	#REF!	2022/9/30
2	57	0	#REF!	2022/9/30
3	65	0	#REF!	2022/9/30
3	67	0	#REF!	2022/9/30
1	43	0	#REF!	2022/9/30
3	67	0	#REF!	2022/9/30
3	65	0	#REF!	2022/9/30
3	68	0	#REF!	2022/9/30
2	55	0	#REF!	2022/9/30
2	58	0	#REF!	2022/9/30
3	64	0	#REF!	2022/9/30
2	60	0	#REF!	2022/9/30
3	62	0	#REF!	2022/9/30
2	58	0	#REF!	2022/9/30
2	60	0	#REF!	2022/9/30
2	51	0	#REF!	2022/9/30
2	50	0	#REF!	2022/9/30
2	54	0	#REF!	2022/9/30
3	65	0	#REF!	2022/9/30
2	48	0	#REF!	2022/9/30
2	50	0	#REF!	2022/9/30
2	52	0	#REF!	2022/9/30
2	53	0	#REF!	2022/9/30
2	56	0	#REF!	2022/9/30
2	56	1	#REF!			#REF!	2018-04-03
2	47	0	#REF!	2022/9/30
2	51	0	#REF!	2022/9/30
2	55	0	#REF!	2022/9/30
2	57	0	#REF!	2022/9/30
3	63	0	#REF!	2022/9/30
2	49	0	#REF!	2022/9/30
3	61	0	#REF!	2022/9/30
2	59	0	#REF!	2022/9/30
2	53	0	#REF!	2022/9/30
2	49	0	#REF!	2022/9/30
2	53	0	#REF!	2022/9/30
3	61	0	#REF!	2022/9/30
1	44	0	#REF!	2022/9/30
3	62	0	#REF!	2022/9/30
2	60	0	#REF!	2022/9/30
3	69	0	#REF!	2022/9/30
1	45	0	#REF!	2022/9/30
2	53	0	#REF!	2022/9/30
3	66	0	#REF!	2022/9/30
2	58	0	#REF!	2022/9/30
2	53	0	#REF!	2022/9/30
2	60	0	#REF!	2022/9/30
2	51	0	#REF!	2022/9/30
1	42	0	#REF!	2022/9/30
2	59	0	#REF!	2022/9/30
3	62	0	#REF!	2022/9/30
1	44	0	#REF!	2022/9/30
3	65	0	#REF!	2022/9/30
2	57	0	#REF!	2022/9/30
3	64	0	#REF!	2022/9/30
2	56	0	#REF!	2022/9/30
2	46	0	#REF!	2022/9/30
1	42	0	#REF!	2022/9/30
2	60	0	#REF!	2022/9/30
2	53	0	#REF!	2022/9/30
3	65	0	#REF!	2022/9/30
3	69	0	#REF!	2022/9/30
2	50	0	#REF!	2022/9/30
3	61	0	#REF!	2022/9/30
2	51	0	#REF!	2022/9/30
3	66	0	#REF!	2022/9/30
3	61	0	#REF!	2022/9/30
2	49	0	#REF!	2022/9/30
1	45	0	#REF!	2022/9/30
2	47	0	#REF!	2022/9/30
2	52	0	#REF!	2022/9/30
2	53	0	#REF!	2022/9/30
2	48	0	#REF!	2022/9/30
2	52	0	#REF!	2022/9/30
2	59	0	#REF!	2022/9/30
2	47	0	#REF!	2022/9/30
1	44	0	#REF!	2022/9/30
3	70	0	#REF!	2022/9/30
2	51	0	#REF!	2022/9/30
3	63	0	#REF!	2022/9/30
2	55	0	#REF!	2022/9/30
3	65	0	#REF!	2022/9/30
2	46	0	#REF!	2022/9/30
2	57	0	#REF!	2022/9/30
2	58	0	#REF!	2022/9/30
2	52	0	#REF!	2022/9/30
2	59	0	#REF!	2022/9/30
2	57	0	#REF!	2022/9/30
2	48	0	#REF!	2022/9/30
2	51	0	#REF!	2022/9/30
1	42	0	#REF!	2022/9/30
3	63	0	#REF!	2022/9/30
3	62	0	#REF!	2022/9/30
3	65	0	#REF!	2022/9/30
2	55	0	#REF!	2022/9/30
3	67	0	#REF!	2022/9/30
3	61	0	#REF!	2022/9/30
2	46	0	#REF!	2022/9/30
2	47	0	#REF!	2022/9/30
2	51	0	#REF!	2022/9/30
2	52	0	#REF!	2022/9/30
3	65	0	#REF!	2022/9/30
3	61	0	#REF!	2022/9/30
2	51	0	#REF!	2022/9/30
1	44	0	#REF!	2022/9/30
2	48	0	#REF!	2022/9/30
1	43	0	#REF!	2022/9/30
2	57	0	#REF!	2022/9/30
2	58	0	#REF!	2022/9/30
2	47	0	#REF!	2022/9/30
2	50	0	#REF!	2022/9/30
2	57	0	#REF!	2022/9/30
3	66	0	#REF!	2022/9/30
2	50	0	#REF!	2022/9/30
1	44	0	#REF!	2022/9/30
3	68	0	#REF!	2022/9/30
2	60	0	#REF!	2022/9/30
3	61	0	#REF!	2022/9/30
2	60	0	#REF!	2022/9/30
2	49	0	#REF!	2022/9/30
2	55	0	#REF!	2022/9/30
1	41	0	#REF!	2022/9/30
3	64	0	#REF!	2022/9/30
3	66	0	#REF!	2022/9/30
2	51	0	#REF!	2022/9/30
2	56	0	#REF!	2022/9/30
2	54	0	#REF!	2022/9/30
3	63	0	#REF!	2022/9/30
2	51	0	#REF!	2022/9/30
3	62	0	#REF!	2022/9/30
2	53	0	#REF!	2022/9/30
2	54	0	#REF!	2022/9/30
2	54	0	#REF!	2022/9/30
3	62	0	#REF!	2022/9/30
3	62	0	#REF!	2022/9/30
2	60	0	#REF!	2022/9/30
3	70	0	#REF!	2022/9/30
3	64	0	#REF!	2022/9/30
3	64	0	#REF!	2022/9/30
2	60	0	#REF!	2022/9/30
2	49	0	#REF!	2022/9/30
3	61	0	#REF!	2022/9/30
2	49	0	#REF!	2022/9/30
3	61	0	#REF!	2022/9/30
1	43	0	#REF!	2022/9/30
3	63	0	#REF!	2022/9/30
1	40	0	#REF!	2022/9/30
2	56	0	#REF!	2022/9/30
2	58	0	#REF!	2022/9/30
1	42	0	#REF!	2022/9/30
2	60	0	#REF!	2022/9/30
3	61	0	#REF!	2022/9/30
1	41	0	#REF!	2022/9/30
3	65	0	#REF!	2022/9/30
2	53	0	#REF!	2022/9/30
2	52	0	#REF!	2022/9/30
2	53	0	#REF!	2022/9/30
3	62	0	#REF!	2022/9/30
2	56	0	#REF!	2022/9/30
2	55	0	#REF!	2022/9/30
1	43	0	#REF!	2022/9/30
3	64	0	#REF!	2022/9/30
3	65	0	#REF!	2022/9/30
3	64	0	#REF!	2022/9/30
2	56	0	#REF!	2022/9/30
2	50	0	#REF!	2022/9/30
2	47	0	#REF!	2022/9/30
3	69	0	#REF!	2022/9/30
3	65	0	#REF!	2022/9/30
2	59	0	#REF!	2022/9/30
3	62	0	#REF!	2022/9/30
3	63	0	#REF!	2022/9/30
2	47	0	#REF!	2022/9/30
1	44	0	#REF!	2022/9/30
3	62	0	#REF!	2022/9/30
3	67	0	#REF!	2022/9/30
2	53	0	#REF!	2022/9/30
3	65	0	#REF!	2022/9/30
3	61	0	#REF!	2022/9/30
3	63	0	#REF!	2022/9/30
3	65	0	#REF!	2022/9/30
2	55	0	#REF!	2022/9/30
3	64	0	#REF!	2022/9/30
2	47	0	#REF!	2022/9/30
1	45	0	#REF!	2022/9/30
3	63	0	#REF!	2022/9/30
2	56	0	#REF!	2022/9/30
3	69	0	#REF!	2022/9/30
1	45	0	#REF!	2022/9/30
3	70	0	#REF!	2022/9/30
2	58	0	#REF!	2022/9/30
3	65	0	#REF!	2022/9/30
2	52	0	#REF!	2022/9/30
1	41	0	#REF!	2022/9/30
2	46	0	#REF!	2022/9/30
2	46	0	#REF!	2022/9/30
3	70	0	#REF!	2022/9/30
2	57	0	#REF!	2022/9/30
3	69	0	#REF!	2022/9/30
3	64	0	#REF!	2022/9/30
2	55	0	#REF!	2022/9/30
2	59	0	#REF!	2022/9/30
2	52	0	#REF!	2022/9/30
2	46	0	#REF!	2022/9/30
3	69	0	#REF!	2022/9/30
3	64	0	#REF!	2022/9/30
3	62	0	#REF!	2022/9/30
1	43	0	#REF!	2022/9/30
3	62	0	#REF!	2022/9/30
3	62	0	#REF!	2022/9/30
3	61	0	#REF!	2022/9/30
2	57	0	#REF!	2022/9/30
3	70	0	#REF!	2022/9/30
2	56	0	#REF!	2022/9/30
2	52	0	#REF!	2022/9/30
3	65	0	#REF!	2022/9/30
2	57	0	#REF!	2022/9/30
2	55	0	#REF!	2022/9/30
2	49	0	#REF!	2022/9/30
2	59	0	#REF!	2022/9/30
2	54	0	#REF!	2022/9/30
2	58	0	#REF!	2022/9/30
1	44	0	#REF!	2022/9/30
2	48	0	#REF!	2022/9/30
2	48	0	#REF!	2022/9/30
2	48	0	#REF!	2022/9/30
2	46	0	#REF!	2022/9/30
3	61	0	#REF!	2022/9/30
2	55	0	#REF!	2022/9/30
2	49	0	#REF!	2022/9/30
3	64	0	#REF!	2022/9/30
2	53	0	#REF!	2022/9/30
3	61	0	#REF!	2022/9/30
2	56	0	#REF!	2022/9/30
2	51	0	#REF!	2022/9/30
1	45	0	#REF!	2022/9/30
2	59	0	#REF!	2022/9/30
2	53	0	#REF!	2022/9/30
2	58	0	#REF!	2022/9/30
2	51	0	#REF!	2022/9/30
1	43	0	#REF!	2022/9/30
3	65	0	#REF!	2022/9/30
2	57	0	#REF!	2022/9/30
3	62	0	#REF!	2022/9/30
2	60	0	#REF!	2022/9/30
3	65	0	#REF!	2022/9/30
1	41	0	#REF!	2022/9/30
3	70	0	#REF!	2022/9/30
3	61	0	#REF!	2022/9/30
1	44	0	#REF!	2022/9/30
2	60	0	#REF!	2022/9/30
3	70	0	#REF!	2022/9/30
2	55	0	#REF!	2022/9/30
2	52	0	#REF!	2022/9/30
3	64	0	#REF!	2022/9/30
1	41	0	#REF!	2022/9/30
2	49	0	#REF!	2022/9/30
3	64	0	#REF!	2022/9/30
2	48	0	#REF!	2022/9/30
2	56	0	#REF!	2022/9/30
2	49	0	#REF!	2022/9/30
1	43	0	#REF!	2022/9/30
2	60	0	#REF!	2022/9/30
2	47	0	#REF!	2022/9/30
3	66	0	#REF!	2022/9/30
3	64	0	#REF!	2022/9/30
2	50	0	#REF!	2022/9/30
2	53	0	#REF!	2022/9/30
3	61	0	#REF!	2022/9/30
1	45	0	#REF!	2022/9/30
3	68	0	#REF!	2022/9/30
1	44	0	#REF!	2022/9/30
2	47	0	#REF!	2022/9/30
3	62	0	#REF!	2022/9/30
2	57	0	#REF!	2022/9/30
2	55	0	#REF!	2022/9/30
3	69	0	#REF!	2022/9/30
1	40	0	#REF!	2022/9/30
1	41	0	#REF!	2022/9/30
2	59	0	#REF!	2022/9/30
1	45	0	#REF!	2022/9/30
3	63	0	#REF!	2022/9/30
2	48	0	#REF!	2022/9/30
1	44	0	#REF!	2022/9/30
3	67	0	#REF!	2022/9/30
3	68	0	#REF!	2022/9/30
2	59	0	#REF!	2022/9/30
2	47	0	#REF!	2022/9/30
2	58	0	#REF!	2022/9/30
2	47	0	#REF!	2022/9/30
2	54	0	#REF!	2022/9/30
2	46	0	#REF!	2022/9/30
2	58	0	#REF!	2022/9/30
2	56	0	#REF!	2022/9/30
3	69	0	#REF!	2022/9/30
2	59	0	#REF!	2022/9/30
3	65	0	#REF!	2022/9/30
2	56	0	#REF!	2022/9/30
2	59	0	#REF!	2022/9/30
3	68	0	#REF!	2022/9/30
3	61	0	#REF!	2022/9/30
1	42	0	#REF!	2022/9/30
1	43	0	#REF!	2022/9/30
1	44	0	#REF!	2022/9/30
2	50	0	#REF!	2022/9/30
2	53	0	#REF!	2022/9/30
1	44	0	#REF!	2022/9/30
2	49	0	#REF!	2022/9/30
2	50	0	#REF!	2022/9/30
2	58	0	#REF!	2022/9/30
1	45	0	#REF!	2022/9/30
2	60	0	#REF!	2022/9/30
2	60	0	#REF!	2022/9/30
1	43	0	#REF!	2022/9/30
3	65	0	#REF!	2022/9/30
3	66	0	#REF!	2022/9/30
3	67	0	#REF!	2022/9/30
2	54	0	#REF!	2022/9/30
2	59	0	#REF!	2022/9/30
3	64	0	#REF!	2022/9/30
1	43	0	#REF!	2022/9/30
1	41	0	#REF!	2022/9/30
3	66	0	#REF!	2022/9/30
1	43	0	#REF!	2022/9/30
2	46	1	#REF!			#REF!	2022-07-06
3	65	0	#REF!	2022/9/30
2	60	0	#REF!	2022/9/30
3	63	0	#REF!	2022/9/30
2	46	0	#REF!	2022/9/30
2	57	0	#REF!	2022/9/30
2	60	0	#REF!	2022/9/30
3	62	0	#REF!	2022/9/30
2	58	0	#REF!	2022/9/30
2	60	0	#REF!	2022/9/30
1	42	0	#REF!	2022/9/30
2	47	0	#REF!	2022/9/30
2	55	0	#REF!	2022/9/30
2	52	0	#REF!	2022/9/30
2	55	0	#REF!	2022/9/30
2	56	0	#REF!	2022/9/30
3	66	0	#REF!	2022/9/30
3	65	0	#REF!	2022/9/30
2	59	0	#REF!	2022/9/30
3	69	0	#REF!	2022/9/30
3	61	0	#REF!	2022/9/30
3	69	0	#REF!	2022/9/30
3	65	0	#REF!	2022/9/30
3	65	0	#REF!	2022/9/30
1	42	0	#REF!	2022/9/30
2	56	0	#REF!	2022/9/30
2	59	0	#REF!	2022/9/30
2	50	0	#REF!	2022/9/30
3	67	0	#REF!	2022/9/30
1	45	0	#REF!	2022/9/30
2	55	0	#REF!	2022/9/30
2	52	0	#REF!	2022/9/30
2	52	0	#REF!	2022/9/30
3	68	0	#REF!	2022/9/30
1	42	0	#REF!	2022/9/30
3	66	0	#REF!	2022/9/30
2	60	0	#REF!	2022/9/30
3	61	0	#REF!	2022/9/30
2	54	0	#REF!	2022/9/30
3	64	0	#REF!	2022/9/30
3	70	0	#REF!	2022/9/30
3	61	0	#REF!	2022/9/30
2	52	0	#REF!	2022/9/30
3	69	0	#REF!	2022/9/30
3	62	0	#REF!	2022/9/30
2	60	0	#REF!	2022/9/30
2	56	0	#REF!	2022/9/30
2	59	0	#REF!	2022/9/30
2	54	0	#REF!	2022/9/30
2	48	0	#REF!	2022/9/30
3	70	0	#REF!	2022/9/30
2	60	2			#REF!			2012-11-15
1	44	0	#REF!	2022/9/30
2	54	0	#REF!	2022/9/30
3	63	0	#REF!	2022/9/30
2	54	0	#REF!	2022/9/30
2	57	0	#REF!	2022/9/30
2	60	0	#REF!	2022/9/30
2	59	0	#REF!	2022/9/30
2	51	0	#REF!	2022/9/30
2	51	0	#REF!	2022/9/30
2	50	0	#REF!	2022/9/30
2	52	0	#REF!	2022/9/30
2	56	0	#REF!	2022/9/30
3	61	0	#REF!	2022/9/30
3	66	0	#REF!	2022/9/30
2	51	0	#REF!	2022/9/30
3	71	0	#REF!	2022/9/30
2	58	0	#REF!	2022/9/30
2	50	0	#REF!	2022/9/30
2	59	0	#REF!	2022/9/30
2	58	0	#REF!	2022/9/30
1	42	0	#REF!	2022/9/30
2	51	0	#REF!	2022/9/30
2	46	0	#REF!	2022/9/30
2	53	0	#REF!	2022/9/30
2	46	0	#REF!	2022/9/30
3	61	0	#REF!	2022/9/30
1	43	0	#REF!	2022/9/30
3	63	0	#REF!	2022/9/30
1	40	0	#REF!	2022/9/30
3	62	0	#REF!	2022/9/30
2	60	0	#REF!	2022/9/30
2	55	0	#REF!	2022/9/30
1	41	0	#REF!	2022/9/30
3	69	0	#REF!	2022/9/30
1	43	0	#REF!	2022/9/30
2	50	0	#REF!	2022/9/30
1	42	0	#REF!	2022/9/30
2	54	0	#REF!	2022/9/30
3	67	0	#REF!	2022/9/30
3	62	0	#REF!	2022/9/30
2	55	0	#REF!	2022/9/30
2	50	0	#REF!	2022/9/30
2	51	0	#REF!	2022/9/30
2	49	0	#REF!	2022/9/30
2	46	0	#REF!	2022/9/30
2	60	0	#REF!	2022/9/30
2	55	0	#REF!	2022/9/30
2	48	0	#REF!	2022/9/30
3	70	0	#REF!	2022/9/30
3	64	0	#REF!	2022/9/30
3	62	0	#REF!	2022/9/30
2	55	0	#REF!	2022/9/30
3	61	0	#REF!	2022/9/30
2	49	0	#REF!	2022/9/30
3	67	0	#REF!	2022/9/30
3	65	0	#REF!	2022/9/30
1	42	0	#REF!	2022/9/30
1	41	0	#REF!	2022/9/30
3	61	0	#REF!	2022/9/30
2	54	0	#REF!	2022/9/30
2	56	0	#REF!	2022/9/30
2	48	0	#REF!	2022/9/30
1	42	0	#REF!	2022/9/30
2	46	0	#REF!	2022/9/30
3	61	0	#REF!	2022/9/30
1	42	0	#REF!	2022/9/30
3	61	0	#REF!	2022/9/30
3	66	0	#REF!	2022/9/30
1	41	0	#REF!	2022/9/30
2	47	0	#REF!	2022/9/30
2	59	0	#REF!	2022/9/30
2	60	0	#REF!	2022/9/30
1	40	0	#REF!	2022/9/30
3	70	0	#REF!	2022/9/30
1	44	0	#REF!	2022/9/30
3	62	0	#REF!	2022/9/30
1	43	0	#REF!	2022/9/30
2	55	0	#REF!	2022/9/30
3	69	0	#REF!	2022/9/30
2	46	0	#REF!	2022/9/30
2	48	0	#REF!	2022/9/30
3	61	0	#REF!	2022/9/30
3	61	0	#REF!	2022/9/30
2	54	0	#REF!	2022/9/30
2	60	0	#REF!	2022/9/30
2	51	0	#REF!	2022/9/30
2	60	0	#REF!	2022/9/30
1	43	0	#REF!	2022/9/30
2	54	0	#REF!	2022/9/30
3	65	0	#REF!	2022/9/30
1	43	0	#REF!	2022/9/30
3	68	0	#REF!	2022/9/30
3	63	0	#REF!	2022/9/30
3	70	0	#REF!	2022/9/30
3	66	0	#REF!	2022/9/30
1	42	0	#REF!	2022/9/30
3	69	0	#REF!	2022/9/30
3	61	0	#REF!	2022/9/30
2	51	0	#REF!	2022/9/30
2	53	0	#REF!	2022/9/30
3	70	0	#REF!	2022/9/30
1	41	0	#REF!	2022/9/30
3	66	0	#REF!	2022/9/30
2	46	0	#REF!	2022/9/30
3	62	0	#REF!	2022/9/30
2	50	0	#REF!	2022/9/30
3	65	0	#REF!	2022/9/30
3	62	0	#REF!	2022/9/30
3	61	0	#REF!	2022/9/30
1	44	0	#REF!	2022/9/30
2	52	0	#REF!	2022/9/30
2	59	0	#REF!	2022/9/30
2	48	0	#REF!	2022/9/30
3	65	0	#REF!	2022/9/30
1	42	0	#REF!	2022/9/30
1	44	0	#REF!	2022/9/30
3	63	0	#REF!	2022/9/30
1	41	0	#REF!	2022/9/30
3	68	0	#REF!	2022/9/30
1	43	1	#REF!			#REF!	2009-09-05
3	61	0	#REF!	2022/9/30
2	53	0	#REF!	2022/9/30
2	55	0	#REF!	2022/9/30
3	62	0	#REF!	2022/9/30
3	62	0	#REF!	2022/9/30
2	53	0	#REF!	2022/9/30
2	59	0	#REF!	2022/9/30
2	53	0	#REF!	2022/9/30
3	63	0	#REF!	2022/9/30
2	48	0	#REF!	2022/9/30
2	59	0	#REF!	2022/9/30
1	42	0	#REF!	2022/9/30
1	45	0	#REF!	2022/9/30
3	64	0	#REF!	2022/9/30
1	44	0	#REF!	2022/9/30
2	53	0	#REF!	2022/9/30
3	68	0	#REF!	2022/9/30
3	61	0	#REF!	2022/9/30
2	47	0	#REF!	2022/9/30
1	45	0	#REF!	2022/9/30
3	69	0	#REF!	2022/9/30
2	46	0	#REF!	2022/9/30
3	63	0	#REF!	2022/9/30
1	44	0	#REF!	2022/9/30
3	61	0	#REF!	2022/9/30
2	50	0	#REF!	2022/9/30
2	46	0	#REF!	2022/9/30
2	59	0	#REF!	2022/9/30
3	69	0	#REF!	2022/9/30
2	58	0	#REF!	2022/9/30
3	65	0	#REF!	2022/9/30
3	69	0	#REF!	2022/9/30
2	57	0	#REF!	2022/9/30
1	40	0	#REF!	2022/9/30
2	58	0	#REF!	2022/9/30
3	65	0	#REF!	2022/9/30
3	63	0	#REF!	2022/9/30
3	68	0	#REF!	2022/9/30
3	65	0	#REF!	2022/9/30
3	65	0	#REF!	2022/9/30
1	44	0	#REF!	2022/9/30
2	46	0	#REF!	2022/9/30
3	62	0	#REF!	2022/9/30
2	50	0	#REF!	2022/9/30
2	52	0	#REF!	2022/9/30
2	48	0	#REF!	2022/9/30
3	63	0	#REF!	2022/9/30
1	45	0	#REF!	2022/9/30
3	68	0	#REF!	2022/9/30
2	55	0	#REF!	2022/9/30
3	63	0	#REF!	2022/9/30
2	46	0	#REF!	2022/9/30
1	45	0	#REF!	2022/9/30
2	51	0	#REF!	2022/9/30
3	64	0	#REF!	2022/9/30
3	64	0	#REF!	2022/9/30
3	61	0	#REF!	2022/9/30
2	59	0	#REF!	2022/9/30
3	61	0	#REF!	2022/9/30
3	69	0	#REF!	2022/9/30
2	50	0	#REF!	2022/9/30
2	59	0	#REF!	2022/9/30
1	42	0	#REF!	2022/9/30
2	52	0	#REF!	2022/9/30
2	60	0	#REF!	2022/9/30
3	66	0	#REF!	2022/9/30
2	60	0	#REF!	2022/9/30
2	51	0	#REF!	2022/9/30
1	41	0	#REF!	2022/9/30
2	47	0	#REF!	2022/9/30
2	54	0	#REF!	2022/9/30
2	52	0	#REF!	2022/9/30
2	46	0	#REF!	2022/9/30
2	59	0	#REF!	2022/9/30
2	58	0	#REF!	2022/9/30
2	49	0	#REF!	2022/9/30
2	57	0	#REF!	2022/9/30
2	53	0	#REF!	2022/9/30
2	60	0	#REF!	2022/9/30
3	65	0	#REF!	2022/9/30
2	59	0	#REF!	2022/9/30
2	59	0	#REF!	2022/9/30
3	70	0	#REF!	2022/9/30
1	44	0	#REF!	2022/9/30
2	50	0	#REF!	2022/9/30
2	54	0	#REF!	2022/9/30
2	56	0	#REF!	2022/9/30
3	64	0	#REF!	2022/9/30
2	53	0	#REF!	2022/9/30
2	57	0	#REF!	2022/9/30
3	63	0	#REF!	2022/9/30
2	59	0	#REF!	2022/9/30
2	58	0	#REF!	2022/9/30
2	59	0	#REF!	2022/9/30
2	51	0	#REF!	2022/9/30
3	62	0	#REF!	2022/9/30
2	46	0	#REF!	2022/9/30
1	45	0	#REF!	2022/9/30
3	62	0	#REF!	2022/9/30
3	65	0	#REF!	2022/9/30
1	43	0	#REF!	2022/9/30
3	66	0	#REF!	2022/9/30
2	54	0	#REF!	2022/9/30
3	64	0	#REF!	2022/9/30
3	62	0	#REF!	2022/9/30
1	44	0	#REF!	2022/9/30
3	65	0	#REF!	2022/9/30
2	55	0	#REF!	2022/9/30
2	54	0	#REF!	2022/9/30
2	50	0	#REF!	2022/9/30
3	61	0	#REF!	2022/9/30
2	56	0	#REF!	2022/9/30
2	56	0	#REF!	2022/9/30
2	59	0	#REF!	2022/9/30
1	43	0	#REF!	2022/9/30
3	63	0	#REF!	2022/9/30
2	53	0	#REF!	2022/9/30
2	58	0	#REF!	2022/9/30
1	45	0	#REF!	2022/9/30
2	60	0	#REF!	2022/9/30
1	45	0	#REF!	2022/9/30
3	65	0	#REF!	2022/9/30
1	41	0	#REF!	2022/9/30
2	60	0	#REF!	2022/9/30
2	59	0	#REF!	2022/9/30
1	45	0	#REF!	2022/9/30
3	62	0	#REF!	2022/9/30
3	66	0	#REF!	2022/9/30
3	65	0	#REF!	2022/9/30
2	50	0	#REF!	2022/9/30
1	45	0	#REF!	2022/9/30
2	51	0	#REF!	2022/9/30
2	46	0	#REF!	2022/9/30
2	47	0	#REF!	2022/9/30
1	40	0	#REF!	2022/9/30
3	61	0	#REF!	2022/9/30
2	54	0	#REF!	2022/9/30
2	47	0	#REF!	2022/9/30
1	44	0	#REF!	2022/9/30
2	51	0	#REF!	2022/9/30
2	48	0	#REF!	2022/9/30
3	64	0	#REF!	2022/9/30
2	51	0	#REF!	2022/9/30
3	68	0	#REF!	2022/9/30
2	55	0	#REF!	2022/9/30
1	45	0	#REF!	2022/9/30
2	59	0	#REF!	2022/9/30
3	67	0	#REF!	2022/9/30
2	52	0	#REF!	2022/9/30
1	41	0	#REF!	2022/9/30
2	56	0	#REF!	2022/9/30
3	70	0	#REF!	2022/9/30
2	46	0	#REF!	2022/9/30
2	46	0	#REF!	2022/9/30
3	63	0	#REF!	2022/9/30
3	61	0	#REF!	2022/9/30
2	58	0	#REF!	2022/9/30
2	50	0	#REF!	2022/9/30
3	63	0	#REF!	2022/9/30
2	47	0	#REF!	2022/9/30
1	44	0	#REF!	2022/9/30
3	62	0	#REF!	2022/9/30
2	53	0	#REF!	2022/9/30
3	64	0	#REF!	2022/9/30
2	60	0	#REF!	2022/9/30
3	62	0	#REF!	2022/9/30
2	60	0	#REF!	2022/9/30
1	43	0	#REF!	2022/9/30
1	43	0	#REF!	2022/9/30
2	58	0	#REF!	2022/9/30
3	62	0	#REF!	2022/9/30
3	64	0	#REF!	2022/9/30
3	65	0	#REF!	2022/9/30
3	69	0	#REF!	2022/9/30
2	59	0	#REF!	2022/9/30
3	70	0	#REF!	2022/9/30
1	44	0	#REF!	2022/9/30
2	57	0	#REF!	2022/9/30
3	65	0	#REF!	2022/9/30
3	64	0	#REF!	2022/9/30
1	41	0	#REF!	2022/9/30
2	53	0	#REF!	2022/9/30
2	47	0	#REF!	2022/9/30
2	58	0	#REF!	2022/9/30
1	41	0	#REF!	2022/9/30
2	56	0	#REF!	2022/9/30
2	47	0	#REF!	2022/9/30
2	59	0	#REF!	2022/9/30
2	54	0	#REF!	2022/9/30
3	64	0	#REF!	2022/9/30
2	58	0	#REF!	2022/9/30
2	60	0	#REF!	2022/9/30
2	59	0	#REF!	2022/9/30
2	47	0	#REF!	2022/9/30
3	62	0	#REF!	2022/9/30
2	53	0	#REF!	2022/9/30
3	64	0	#REF!	2022/9/30
2	56	0	#REF!	2022/9/30
1	41	0	#REF!	2022/9/30
2	49	0	#REF!	2022/9/30
2	54	0	#REF!	2022/9/30
1	44	0	#REF!	2022/9/30
3	68	0	#REF!	2022/9/30
2	48	0	#REF!	2022/9/30
2	58	0	#REF!	2022/9/30
1	45	0	#REF!	2022/9/30
2	52	0	#REF!	2022/9/30
1	45	0	#REF!	2022/9/30
3	63	0	#REF!	2022/9/30
3	66	0	#REF!	2022/9/30
2	48	0	#REF!	2022/9/30
2	48	0	#REF!	2022/9/30
2	57	0	#REF!	2022/9/30
2	53	0	#REF!	2022/9/30
2	55	0	#REF!	2022/9/30
3	64	0	#REF!	2022/9/30
2	60	0	#REF!	2022/9/30
3	62	0	#REF!	2022/9/30
3	64	0	#REF!	2022/9/30
3	62	0	#REF!	2022/9/30
1	43	0	#REF!	2022/9/30
2	58	0	#REF!	2022/9/30
2	52	0	#REF!	2022/9/30
3	63	0	#REF!	2022/9/30
3	64	0	#REF!	2022/9/30
2	59	0	#REF!	2022/9/30
2	50	0	#REF!	2022/9/30
2	60	0	#REF!	2022/9/30
2	51	0	#REF!	2022/9/30
3	65	0	#REF!	2022/9/30
2	53	0	#REF!	2022/9/30
3	62	0	#REF!	2022/9/30
3	63	0	#REF!	2022/9/30
2	51	0	#REF!	2022/9/30
3	67	0	#REF!	2022/9/30
2	51	0	#REF!	2022/9/30
1	44	0	#REF!	2022/9/30
2	52	0	#REF!	2022/9/30
2	54	0	#REF!	2022/9/30
1	45	0	#REF!	2022/9/30
1	44	0	#REF!	2022/9/30
2	57	0	#REF!	2022/9/30
2	48	0	#REF!	2022/9/30
2	54	0	#REF!	2022/9/30
3	70	0	#REF!	2022/9/30
2	52	0	#REF!	2022/9/30
1	41	0	#REF!	2022/9/30
3	64	0	#REF!	2022/9/30
3	66	0	#REF!	2022/9/30
2	52	0	#REF!	2022/9/30
3	68	0	#REF!	2022/9/30
2	58	0	#REF!	2022/9/30
2	55	0	#REF!	2022/9/30
2	55	0	#REF!	2022/9/30
3	63	0	#REF!	2022/9/30
1	44	0	#REF!	2022/9/30
2	49	0	#REF!	2022/9/30
2	46	0	#REF!	2022/9/30
2	50	0	#REF!	2022/9/30
1	45	0	#REF!	2022/9/30
2	56	0	#REF!	2022/9/30
2	54	0	#REF!	2022/9/30
3	62	0	#REF!	2022/9/30
3	61	0	#REF!	2022/9/30
2	46	0	#REF!	2022/9/30
2	59	0	#REF!	2022/9/30
2	54	0	#REF!	2022/9/30
2	59	0	#REF!	2022/9/30
3	69	3	#REF!		#REF!	#REF!	2010-09-03	2009-07-01
2	52	0	#REF!	2022/9/30
3	61	0	#REF!	2022/9/30
3	63	0	#REF!	2022/9/30
3	62	0	#REF!	2022/9/30
2	60	0	#REF!	2022/9/30
3	66	0	#REF!	2022/9/30
3	65	0	#REF!	2022/9/30
3	62	0	#REF!	2022/9/30
2	56	0	#REF!	2022/9/30
2	49	0	#REF!	2022/9/30
2	58	0	#REF!	2022/9/30
2	48	0	#REF!	2022/9/30
2	48	0	#REF!	2022/9/30
3	61	0	#REF!	2022/9/30
3	65	0	#REF!	2022/9/30
1	40	0	#REF!	2022/9/30
2	58	0	#REF!	2022/9/30
3	70	0	#REF!	2022/9/30
2	46	0	#REF!	2022/9/30
3	66	0	#REF!	2022/9/30
2	59	0	#REF!	2022/9/30
1	45	0	#REF!	2022/9/30
2	56	0	#REF!	2022/9/30
2	49	0	#REF!	2022/9/30
2	55	0	#REF!	2022/9/30
3	63	0	#REF!	2022/9/30
2	48	0	#REF!	2022/9/30
2	52	0	#REF!	2022/9/30
1	43	0	#REF!	2022/9/30
2	48	0	#REF!	2022/9/30
2	57	0	#REF!	2022/9/30
3	67	0	#REF!	2022/9/30
2	58	0	#REF!	2022/9/30
2	55	0	#REF!	2022/9/30
3	66	0	#REF!	2022/9/30
1	44	0	#REF!	2022/9/30
2	53	0	#REF!	2022/9/30
2	47	0	#REF!	2022/9/30
3	66	0	#REF!	2022/9/30
2	56	0	#REF!	2022/9/30
2	47	0	#REF!	2022/9/30
3	69	0	#REF!	2022/9/30
2	46	0	#REF!	2022/9/30
3	61	0	#REF!	2022/9/30
2	54	0	#REF!	2022/9/30
1	45	0	#REF!	2022/9/30
3	64	0	#REF!	2022/9/30
3	61	0	#REF!	2022/9/30
2	60	0	#REF!	2022/9/30
3	70	0	#REF!	2022/9/30
2	60	0	#REF!	2022/9/30
3	66	0	#REF!	2022/9/30
2	53	0	#REF!	2022/9/30
2	46	0	#REF!	2022/9/30
2	53	0	#REF!	2022/9/30
2	52	0	#REF!	2022/9/30
2	58	0	#REF!	2022/9/30
2	48	0	#REF!	2022/9/30
2	51	0	#REF!	2022/9/30
2	60	0	#REF!	2022/9/30
1	45	0	#REF!	2022/9/30
1	41	0	#REF!	2022/9/30
3	65	0	#REF!	2022/9/30
2	54	0	#REF!	2022/9/30
2	60	0	#REF!	2022/9/30
2	51	0	#REF!	2022/9/30
2	55	0	#REF!	2022/9/30
2	48	0	#REF!	2022/9/30
3	66	0	#REF!	2022/9/30
3	65	0	#REF!	2022/9/30
2	48	0	#REF!	2022/9/30
2	51	0	#REF!	2022/9/30
2	58	0	#REF!	2022/9/30
1	41	0	#REF!	2022/9/30
2	47	0	#REF!	2022/9/30
1	44	0	#REF!	2022/9/30
2	50	0	#REF!	2022/9/30
2	51	0	#REF!	2022/9/30
3	61	0	#REF!	2022/9/30
2	49	0	#REF!	2022/9/30
2	53	0	#REF!	2022/9/30
3	65	0	#REF!	2022/9/30
2	51	0	#REF!	2022/9/30
3	63	0	#REF!	2022/9/30
2	47	0	#REF!	2022/9/30
3	61	0	#REF!	2022/9/30
2	53	0	#REF!	2022/9/30
1	41	0	#REF!	2022/9/30
2	57	0	#REF!	2022/9/30
2	53	0	#REF!	2022/9/30
1	43	0	#REF!	2022/9/30
3	67	0	#REF!	2022/9/30
3	65	0	#REF!	2022/9/30
3	67	0	#REF!	2022/9/30
3	64	0	#REF!	2022/9/30
3	65	0	#REF!	2022/9/30
1	42	0	#REF!	2022/9/30
2	55	0	#REF!	2022/9/30
3	61	0	#REF!	2022/9/30
2	59	0	#REF!	2022/9/30
1	42	0	#REF!	2022/9/30
3	68	0	#REF!	2022/9/30
2	57	0	#REF!	2022/9/30
2	52	0	#REF!	2022/9/30
3	62	0	#REF!	2022/9/30
3	69	0	#REF!	2022/9/30
1	41	0	#REF!	2022/9/30
3	64	0	#REF!	2022/9/30
2	49	0	#REF!	2022/9/30
2	46	0	#REF!	2022/9/30
2	60	0	#REF!	2022/9/30
2	50	0	#REF!	2022/9/30
2	47	0	#REF!	2022/9/30
2	48	0	#REF!	2022/9/30
2	55	0	#REF!	2022/9/30
2	52	0	#REF!	2022/9/30
3	61	0	#REF!	2022/9/30
2	58	0	#REF!	2022/9/30
2	53	0	#REF!	2022/9/30
3	62	0	#REF!	2022/9/30
2	60	0	#REF!	2022/9/30
3	68	0	#REF!	2022/9/30
2	50	0	#REF!	2022/9/30
2	60	0	#REF!	2022/9/30
1	42	0	#REF!	2022/9/30
2	48	0	#REF!	2022/9/30
3	69	0	#REF!	2022/9/30
2	60	0	#REF!	2022/9/30
2	57	0	#REF!	2022/9/30
2	49	0	#REF!	2022/9/30
2	50	0	#REF!	2022/9/30
3	67	0	#REF!	2022/9/30
3	66	0	#REF!	2022/9/30
1	42	0	#REF!	2022/9/30
3	65	0	#REF!	2022/9/30
2	59	0	#REF!	2022/9/30
3	63	0	#REF!	2022/9/30
3	67	0	#REF!	2022/9/30
3	65	0	#REF!	2022/9/30
3	61	0	#REF!	2022/9/30
2	58	0	#REF!	2022/9/30
2	53	0	#REF!	2022/9/30
2	53	0	#REF!	2022/9/30
3	67	0	#REF!	2022/9/30
2	48	0	#REF!	2022/9/30
3	62	0	#REF!	2022/9/30
2	50	0	#REF!	2022/9/30
3	66	0	#REF!	2022/9/30
3	66	0	#REF!	2022/9/30
2	48	0	#REF!	2022/9/30
1	41	0	#REF!	2022/9/30
3	66	0	#REF!	2022/9/30
3	66	0	#REF!	2022/9/30
2	54	0	#REF!	2022/9/30
3	64	0	#REF!	2022/9/30
3	66	0	#REF!	2022/9/30
3	64	0	#REF!	2022/9/30
2	55	0	#REF!	2022/9/30
2	47	0	#REF!	2022/9/30
2	49	0	#REF!	2022/9/30
2	47	0	#REF!	2022/9/30
3	61	0	#REF!	2022/9/30
3	67	0	#REF!	2022/9/30
2	49	0	#REF!	2022/9/30
2	54	0	#REF!	2022/9/30
2	59	0	#REF!	2022/9/30
3	65	0	#REF!	2022/9/30
3	61	0	#REF!	2022/9/30
2	51	0	#REF!	2022/9/30
2	47	0	#REF!	2022/9/30
2	52	0	#REF!	2022/9/30
2	51	0	#REF!	2022/9/30
1	44	0	#REF!	2022/9/30
2	55	0	#REF!	2022/9/30
1	41	0	#REF!	2022/9/30
1	41	0	#REF!	2022/9/30
3	62	0	#REF!	2022/9/30
2	49	0	#REF!	2022/9/30
3	65	0	#REF!	2022/9/30
2	53	0	#REF!	2022/9/30
2	60	0	#REF!	2022/9/30
2	47	0	#REF!	2022/9/30
2	48	0	#REF!	2022/9/30
2	50	0	#REF!	2022/9/30
2	60	0	#REF!	2022/9/30
2	54	0	#REF!	2022/9/30
1	44	0	#REF!	2022/9/30
2	59	0	#REF!	2022/9/30
1	45	0	#REF!	2022/9/30
2	46	0	#REF!	2022/9/30
1	43	0	#REF!	2022/9/30
1	43	0	#REF!	2022/9/30
3	66	0	#REF!	2022/9/30
2	50	0	#REF!	2022/9/30
1	45	0	#REF!	2022/9/30
2	50	0	#REF!	2022/9/30
2	57	0	#REF!	2022/9/30
2	60	0	#REF!	2022/9/30
2	49	0	#REF!	2022/9/30
2	46	0	#REF!	2022/9/30
1	45	0	#REF!	2022/9/30
2	59	0	#REF!	2022/9/30
2	52	0	#REF!	2022/9/30
3	61	0	#REF!	2022/9/30
1	41	0	#REF!	2022/9/30
2	51	0	#REF!	2022/9/30
3	66	0	#REF!	2022/9/30
3	61	0	#REF!	2022/9/30
3	70	0	#REF!	2022/9/30
1	42	0	#REF!	2022/9/30
2	54	0	#REF!	2022/9/30
1	41	0	#REF!	2022/9/30
2	46	0	#REF!	2022/9/30
2	56	2			#REF!			2020-11-07
2	59	0	#REF!	2022/9/30
2	53	0	#REF!	2022/9/30
2	51	0	#REF!	2022/9/30
3	65	0	#REF!	2022/9/30
1	44	0	#REF!	2022/9/30
2	53	0	#REF!	2022/9/30
2	47	0	#REF!	2022/9/30
2	54	0	#REF!	2022/9/30
2	54	0	#REF!	2022/9/30
3	61	0	#REF!	2022/9/30
2	47	0	#REF!	2022/9/30
2	50	0	#REF!	2022/9/30
2	60	0	#REF!	2022/9/30
2	60	0	#REF!	2022/9/30
2	47	0	#REF!	2022/9/30
2	46	0	#REF!	2022/9/30
2	57	0	#REF!	2022/9/30
2	58	0	#REF!	2022/9/30
2	50	0	#REF!	2022/9/30
3	64	0	#REF!	2022/9/30
3	67	0	#REF!	2022/9/30
3	68	0	#REF!	2022/9/30
2	55	0	#REF!	2022/9/30
1	45	0	#REF!	2022/9/30
1	45	0	#REF!	2022/9/30
2	56	0	#REF!	2022/9/30
3	64	0	#REF!	2022/9/30
1	43	0	#REF!	2022/9/30
2	54	0	#REF!	2022/9/30
3	64	0	#REF!	2022/9/30
3	65	0	#REF!	2022/9/30
3	62	0	#REF!	2022/9/30
3	68	0	#REF!	2022/9/30
3	64	0	#REF!	2022/9/30
3	70	0	#REF!	2022/9/30
3	63	0	#REF!	2022/9/30
1	41	0	#REF!	2022/9/30
2	52	0	#REF!	2022/9/30
2	52	0	#REF!	2022/9/30
2	55	0	#REF!	2022/9/30
2	53	0	#REF!	2022/9/30
2	60	0	#REF!	2022/9/30
3	65	0	#REF!	2022/9/30
3	70	0	#REF!	2022/9/30
2	52	0	#REF!	2022/9/30
2	57	0	#REF!	2022/9/30
2	57	0	#REF!	2022/9/30
3	67	0	#REF!	2022/9/30
2	60	0	#REF!	2022/9/30
2	55	0	#REF!	2022/9/30
1	42	0	#REF!	2022/9/30
3	63	0	#REF!	2022/9/30
2	56	0	#REF!	2022/9/30
2	46	0	#REF!	2022/9/30
3	62	0	#REF!	2022/9/30
2	60	0	#REF!	2022/9/30
2	56	0	#REF!	2022/9/30
3	66	0	#REF!	2022/9/30
2	56	0	#REF!	2022/9/30
3	66	0	#REF!	2022/9/30
1	40	0	#REF!	2022/9/30
2	48	0	#REF!	2022/9/30
3	66	0	#REF!	2022/9/30
1	45	0	#REF!	2022/9/30
1	43	0	#REF!	2022/9/30
2	55	0	#REF!	2022/9/30
3	65	0	#REF!	2022/9/30
2	50	0	#REF!	2022/9/30
3	63	0	#REF!	2022/9/30
3	66	0	#REF!	2022/9/30
2	53	0	#REF!	2022/9/30
2	55	0	#REF!	2022/9/30
2	58	0	#REF!	2022/9/30
2	58	0	#REF!	2022/9/30
3	69	0	#REF!	2022/9/30
2	57	0	#REF!	2022/9/30
2	57	0	#REF!	2022/9/30
3	65	0	#REF!	2022/9/30
2	48	0	#REF!	2022/9/30
3	66	0	#REF!	2022/9/30
2	48	0	#REF!	2022/9/30
2	56	0	#REF!	2022/9/30
2	59	0	#REF!	2022/9/30
3	61	0	#REF!	2022/9/30
3	63	0	#REF!	2022/9/30
3	63	0	#REF!	2022/9/30
2	46	0	#REF!	2022/9/30
3	68	0	#REF!	2022/9/30
2	48	0	#REF!	2022/9/30
3	67	0	#REF!	2022/9/30
3	66	0	#REF!	2022/9/30
2	48	0	#REF!	2022/9/30
1	45	0	#REF!	2022/9/30
2	46	0	#REF!	2022/9/30
2	51	0	#REF!	2022/9/30
3	62	0	#REF!	2022/9/30
2	58	0	#REF!	2022/9/30
3	64	0	#REF!	2022/9/30
2	50	0	#REF!	2022/9/30
2	51	0	#REF!	2022/9/30
2	56	0	#REF!	2022/9/30
1	44	0	#REF!	2022/9/30
3	65	0	#REF!	2022/9/30
2	50	0	#REF!	2022/9/30
1	43	0	#REF!	2022/9/30
3	62	0	#REF!	2022/9/30
2	53	0	#REF!	2022/9/30
2	59	0	#REF!	2022/9/30
2	49	0	#REF!	2022/9/30
1	44	0	#REF!	2022/9/30
3	62	0	#REF!	2022/9/30
3	63	0	#REF!	2022/9/30
3	68	0	#REF!	2022/9/30
2	56	0	#REF!	2022/9/30
2	59	0	#REF!	2022/9/30
2	56	0	#REF!	2022/9/30
2	48	0	#REF!	2022/9/30
1	44	0	#REF!	2022/9/30
2	46	0	#REF!	2022/9/30
2	47	0	#REF!	2022/9/30
2	48	0	#REF!	2022/9/30
3	66	0	#REF!	2022/9/30
1	45	0	#REF!	2022/9/30
2	53	0	#REF!	2022/9/30
2	59	0	#REF!	2022/9/30
2	49	0	#REF!	2022/9/30
1	41	0	#REF!	2022/9/30
2	53	0	#REF!	2022/9/30
1	45	0	#REF!	2022/9/30
2	59	0	#REF!	2022/9/30
3	64	0	#REF!	2022/9/30
2	47	0	#REF!	2022/9/30
1	45	0	#REF!	2022/9/30
2	52	0	#REF!	2022/9/30
2	58	0	#REF!	2022/9/30
2	57	0	#REF!	2022/9/30
2	59	0	#REF!	2022/9/30
3	67	0	#REF!	2022/9/30
2	55	0	#REF!	2022/9/30
1	41	0	#REF!	2022/9/30
2	51	0	#REF!	2022/9/30
3	66	0	#REF!	2022/9/30
3	67	0	#REF!	2022/9/30
3	68	0	#REF!	2022/9/30
2	54	0	#REF!	2022/9/30
1	43	0	#REF!	2022/9/30
1	43	0	#REF!	2022/9/30
3	69	0	#REF!	2022/9/30
2	50	0	#REF!	2022/9/30
2	58	0	#REF!	2022/9/30
2	57	0	#REF!	2022/9/30
2	52	0	#REF!	2022/9/30
2	54	0	#REF!	2022/9/30
2	60	0	#REF!	2022/9/30
2	60	0	#REF!	2022/9/30
2	46	0	#REF!	2022/9/30
3	62	0	#REF!	2022/9/30
2	55	0	#REF!	2022/9/30
3	69	0	#REF!	2022/9/30
2	60	0	#REF!	2022/9/30
2	55	0	#REF!	2022/9/30
2	48	0	#REF!	2022/9/30
2	55	0	#REF!	2022/9/30
2	54	0	#REF!	2022/9/30
3	64	0	#REF!	2022/9/30
3	68	0	#REF!	2022/9/30
2	60	0	#REF!	2022/9/30
2	50	0	#REF!	2022/9/30
2	51	0	#REF!	2022/9/30
1	40	0	#REF!	2022/9/30
3	64	0	#REF!	2022/9/30
3	61	0	#REF!	2022/9/30
1	43	0	#REF!	2022/9/30
3	69	0	#REF!	2022/9/30
2	60	0	#REF!	2022/9/30
2	52	0	#REF!	2022/9/30
2	53	0	#REF!	2022/9/30
2	46	0	#REF!	2022/9/30
1	44	0	#REF!	2022/9/30
1	42	0	#REF!	2022/9/30
3	61	0	#REF!	2022/9/30
3	61	0	#REF!	2022/9/30
3	67	0	#REF!	2022/9/30
2	56	0	#REF!	2022/9/30
2	47	0	#REF!	2022/9/30
3	64	0	#REF!	2022/9/30
2	46	0	#REF!	2022/9/30
1	45	0	#REF!	2022/9/30
2	53	0	#REF!	2022/9/30
1	43	0	#REF!	2022/9/30
3	67	0	#REF!	2022/9/30
2	58	0	#REF!	2022/9/30
2	57	0	#REF!	2022/9/30
2	46	0	#REF!	2022/9/30
3	62	0	#REF!	2022/9/30
2	53	0	#REF!	2022/9/30
3	63	0	#REF!	2022/9/30
2	46	0	#REF!	2022/9/30
3	65	0	#REF!	2022/9/30
3	61	0	#REF!	2022/9/30
2	50	0	#REF!	2022/9/30
2	59	0	#REF!	2022/9/30
2	55	0	#REF!	2022/9/30
3	67	0	#REF!	2022/9/30
2	59	0	#REF!	2022/9/30
3	65	0	#REF!	2022/9/30
2	59	0	#REF!	2022/9/30
2	52	0	#REF!	2022/9/30
2	58	0	#REF!	2022/9/30
2	50	0	#REF!	2022/9/30
2	50	0	#REF!	2022/9/30
2	57	0	#REF!	2022/9/30
2	56	0	#REF!	2022/9/30
3	66	0	#REF!	2022/9/30
2	46	0	#REF!	2022/9/30
1	43	0	#REF!	2022/9/30
3	68	0	#REF!	2022/9/30
3	65	0	#REF!	2022/9/30
3	61	0	#REF!	2022/9/30
3	66	0	#REF!	2022/9/30
3	62	0	#REF!	2022/9/30
1	42	0	#REF!	2022/9/30
2	46	0	#REF!	2022/9/30
2	56	0	#REF!	2022/9/30
2	51	0	#REF!	2022/9/30
2	56	0	#REF!	2022/9/30
3	61	0	#REF!	2022/9/30
1	43	0	#REF!	2022/9/30
3	65	0	#REF!	2022/9/30
3	65	0	#REF!	2022/9/30
1	43	0	#REF!	2022/9/30
2	54	0	#REF!	2022/9/30
2	60	0	#REF!	2022/9/30
3	61	0	#REF!	2022/9/30
1	42	0	#REF!	2022/9/30
2	60	0	#REF!	2022/9/30
2	48	0	#REF!	2022/9/30
3	62	0	#REF!	2022/9/30
3	63	0	#REF!	2022/9/30
2	48	0	#REF!	2022/9/30
3	67	0	#REF!	2022/9/30
3	62	0	#REF!	2022/9/30
3	69	0	#REF!	2022/9/30
2	60	0	#REF!	2022/9/30
2	49	0	#REF!	2022/9/30
2	46	0	#REF!	2022/9/30
2	47	0	#REF!	2022/9/30
2	55	0	#REF!	2022/9/30
2	57	0	#REF!	2022/9/30
2	47	0	#REF!	2022/9/30
2	58	0	#REF!	2022/9/30
3	66	0	#REF!	2022/9/30
3	67	0	#REF!	2022/9/30
2	57	0	#REF!	2022/9/30
3	61	0	#REF!	2022/9/30
2	48	0	#REF!	2022/9/30
2	54	0	#REF!	2022/9/30
1	42	0	#REF!	2022/9/30
2	59	0	#REF!	2022/9/30
2	57	0	#REF!	2022/9/30
3	68	0	#REF!	2022/9/30
1	40	0	#REF!	2022/9/30
1	45	0	#REF!	2022/9/30
2	53	0	#REF!	2022/9/30
2	47	0	#REF!	2022/9/30
2	52	0	#REF!	2022/9/30
3	65	0	#REF!	2022/9/30
2	46	0	#REF!	2022/9/30
3	63	0	#REF!	2022/9/30
2	48	0	#REF!	2022/9/30
2	54	0	#REF!	2022/9/30
2	55	0	#REF!	2022/9/30
1	42	0	#REF!	2022/9/30
2	46	0	#REF!	2022/9/30
3	66	0	#REF!	2022/9/30
3	70	0	#REF!	2022/9/30
3	63	0	#REF!	2022/9/30
2	57	0	#REF!	2022/9/30
1	44	0	#REF!	2022/9/30
3	61	0	#REF!	2022/9/30
3	69	0	#REF!	2022/9/30
3	63	0	#REF!	2022/9/30
2	47	0	#REF!	2022/9/30
3	71	0	#REF!	2022/9/30
3	66	0	#REF!	2022/9/30
2	50	0	#REF!	2022/9/30
3	62	0	#REF!	2022/9/30
3	63	0	#REF!	2022/9/30
2	53	0	#REF!	2022/9/30
2	56	0	#REF!	2022/9/30
3	61	0	#REF!	2022/9/30
2	56	0	#REF!	2022/9/30
2	57	0	#REF!	2022/9/30
2	52	0	#REF!	2022/9/30
3	65	0	#REF!	2022/9/30
3	63	0	#REF!	2022/9/30
2	59	0	#REF!	2022/9/30
2	55	0	#REF!	2022/9/30
2	60	0	#REF!	2022/9/30
3	69	1	#REF!			#REF!	2019-03-11
2	55	0	#REF!	2022/9/30
2	57	0	#REF!	2022/9/30
1	44	0	#REF!	2022/9/30
3	63	0	#REF!	2022/9/30
2	51	0	#REF!	2022/9/30
3	67	0	#REF!	2022/9/30
3	62	0	#REF!	2022/9/30
2	59	0	#REF!	2022/9/30
1	43	0	#REF!	2022/9/30
3	65	0	#REF!	2022/9/30
1	44	0	#REF!	2022/9/30
2	47	0	#REF!	2022/9/30
3	64	0	#REF!	2022/9/30
3	61	0	#REF!	2022/9/30
3	67	0	#REF!	2022/9/30
3	65	0	#REF!	2022/9/30
3	69	0	#REF!	2022/9/30
3	62	0	#REF!	2022/9/30
3	68	0	#REF!	2022/9/30
2	56	0	#REF!	2022/9/30
2	47	0	#REF!	2022/9/30
3	63	0	#REF!	2022/9/30
3	66	0	#REF!	2022/9/30
1	44	0	#REF!	2022/9/30
2	57	0	#REF!	2022/9/30
3	67	0	#REF!	2022/9/30
2	57	0	#REF!	2022/9/30
1	42	0	#REF!	2022/9/30
2	59	0	#REF!	2022/9/30
2	55	0	#REF!	2022/9/30
1	41	0	#REF!	2022/9/30
2	55	0	#REF!	2022/9/30
2	57	0	#REF!	2022/9/30
3	66	0	#REF!	2022/9/30
3	64	0	#REF!	2022/9/30
3	69	0	#REF!	2022/9/30
2	57	0	#REF!	2022/9/30
2	54	0	#REF!	2022/9/30
2	50	0	#REF!	2022/9/30
2	47	0	#REF!	2022/9/30
3	65	0	#REF!	2022/9/30
2	57	0	#REF!	2022/9/30
2	60	0	#REF!	2022/9/30
3	65	0	#REF!	2022/9/30
2	60	0	#REF!	2022/9/30
1	42	0	#REF!	2022/9/30
2	48	0	#REF!	2022/9/30
2	49	0	#REF!	2022/9/30
2	57	0	#REF!	2022/9/30
3	62	0	#REF!	2022/9/30
3	64	0	#REF!	2022/9/30
2	59	0	#REF!	2022/9/30
2	54	0	#REF!	2022/9/30
3	62	0	#REF!	2022/9/30
2	59	0	#REF!	2022/9/30
3	62	0	#REF!	2022/9/30
2	48	0	#REF!	2022/9/30
3	62	0	#REF!	2022/9/30
2	54	0	#REF!	2022/9/30
3	69	0	#REF!	2022/9/30
2	49	0	#REF!	2022/9/30
2	60	0	#REF!	2022/9/30
2	60	0	#REF!	2022/9/30
3	69	0	#REF!	2022/9/30
2	49	0	#REF!	2022/9/30
3	62	0	#REF!	2022/9/30
2	60	0	#REF!	2022/9/30
2	55	0	#REF!	2022/9/30
2	57	0	#REF!	2022/9/30
2	46	0	#REF!	2022/9/30
2	59	0	#REF!	2022/9/30
3	67	0	#REF!	2022/9/30
2	51	0	#REF!	2022/9/30
2	59	0	#REF!	2022/9/30
3	61	0	#REF!	2022/9/30
2	49	0	#REF!	2022/9/30
2	52	0	#REF!	2022/9/30
3	62	0	#REF!	2022/9/30
3	64	0	#REF!	2022/9/30
3	61	0	#REF!	2022/9/30
2	47	0	#REF!	2022/9/30
1	42	0	#REF!	2022/9/30
2	52	0	#REF!	2022/9/30
2	55	0	#REF!	2022/9/30
2	60	0	#REF!	2022/9/30
2	46	0	#REF!	2022/9/30
2	50	0	#REF!	2022/9/30
1	44	0	#REF!	2022/9/30
2	51	0	#REF!	2022/9/30
2	51	0	#REF!	2022/9/30
2	52	0	#REF!	2022/9/30
3	61	0	#REF!	2022/9/30
2	55	0	#REF!	2022/9/30
2	52	0	#REF!	2022/9/30
3	61	0	#REF!	2022/9/30
1	42	0	#REF!	2022/9/30
3	66	0	#REF!	2022/9/30
1	43	0	#REF!	2022/9/30
3	68	0	#REF!	2022/9/30
1	44	0	#REF!	2022/9/30
2	52	0	#REF!	2022/9/30
3	70	0	#REF!	2022/9/30
2	49	0	#REF!	2022/9/30
2	60	0	#REF!	2022/9/30
2	50	0	#REF!	2022/9/30
3	65	0	#REF!	2022/9/30
1	41	0	#REF!	2022/9/30
3	66	0	#REF!	2022/9/30
2	58	0	#REF!	2022/9/30
2	58	0	#REF!	2022/9/30
2	46	0	#REF!	2022/9/30
3	61	0	#REF!	2022/9/30
2	47	0	#REF!	2022/9/30
3	67	0	#REF!	2022/9/30
2	49	0	#REF!	2022/9/30
2	47	0	#REF!	2022/9/30
2	47	0	#REF!	2022/9/30
3	61	0	#REF!	2022/9/30
2	53	0	#REF!	2022/9/30
3	69	0	#REF!	2022/9/30
2	48	0	#REF!	2022/9/30
2	55	0	#REF!	2022/9/30
1	45	0	#REF!	2022/9/30
2	48	0	#REF!	2022/9/30
2	49	0	#REF!	2022/9/30
1	42	0	#REF!	2022/9/30
1	45	0	#REF!	2022/9/30
3	62	0	#REF!	2022/9/30
3	64	0	#REF!	2022/9/30
2	52	0	#REF!	2022/9/30
2	56	0	#REF!	2022/9/30
3	63	0	#REF!	2022/9/30
2	60	0	#REF!	2022/9/30
2	50	0	#REF!	2022/9/30
3	63	0	#REF!	2022/9/30
2	54	0	#REF!	2022/9/30
3	63	0	#REF!	2022/9/30
3	61	0	#REF!	2022/9/30
3	68	0	#REF!	2022/9/30
2	58	0	#REF!	2022/9/30
2	50	0	#REF!	2022/9/30
2	53	0	#REF!	2022/9/30
1	43	0	#REF!	2022/9/30
3	69	0	#REF!	2022/9/30
2	59	0	#REF!	2022/9/30
2	58	0	#REF!	2022/9/30
3	61	0	#REF!	2022/9/30
2	57	0	#REF!	2022/9/30
2	52	0	#REF!	2022/9/30
2	55	0	#REF!	2022/9/30
3	66	0	#REF!	2022/9/30
3	62	0	#REF!	2022/9/30
1	45	0	#REF!	2022/9/30
2	54	0	#REF!	2022/9/30
3	63	0	#REF!	2022/9/30
2	51	0	#REF!	2022/9/30
3	65	0	#REF!	2022/9/30
2	54	0	#REF!	2022/9/30
3	65	0	#REF!	2022/9/30
2	53	0	#REF!	2022/9/30
2	48	0	#REF!	2022/9/30
2	52	0	#REF!	2022/9/30
3	66	0	#REF!	2022/9/30
2	48	0	#REF!	2022/9/30
1	45	0	#REF!	2022/9/30
1	45	0	#REF!	2022/9/30
3	69	0	#REF!	2022/9/30
1	43	0	#REF!	2022/9/30
2	57	0	#REF!	2022/9/30
2	56	0	#REF!	2022/9/30
2	55	0	#REF!	2022/9/30
3	61	0	#REF!	2022/9/30
2	54	0	#REF!	2022/9/30
3	62	0	#REF!	2022/9/30
2	58	0	#REF!	2022/9/30
3	64	0	#REF!	2022/9/30
2	48	0	#REF!	2022/9/30
3	64	0	#REF!	2022/9/30
2	46	0	#REF!	2022/9/30
2	49	0	#REF!	2022/9/30
2	59	0	#REF!	2022/9/30
2	54	0	#REF!	2022/9/30
3	65	0	#REF!	2022/9/30
3	66	0	#REF!	2022/9/30
2	55	0	#REF!	2022/9/30
3	63	0	#REF!	2022/9/30
1	42	0	#REF!	2022/9/30
2	47	0	#REF!	2022/9/30
2	50	0	#REF!	2022/9/30
1	42	0	#REF!	2022/9/30
3	62	0	#REF!	2022/9/30
2	49	0	#REF!	2022/9/30
1	45	0	#REF!	2022/9/30
3	66	0	#REF!	2022/9/30
2	56	0	#REF!	2022/9/30
2	51	0	#REF!	2022/9/30
3	70	0	#REF!	2022/9/30
2	52	0	#REF!	2022/9/30
3	64	0	#REF!	2022/9/30
3	64	0	#REF!	2022/9/30
3	63	0	#REF!	2022/9/30
3	61	0	#REF!	2022/9/30
3	69	0	#REF!	2022/9/30
3	64	0	#REF!	2022/9/30
2	55	0	#REF!	2022/9/30
2	60	0	#REF!	2022/9/30
2	54	0	#REF!	2022/9/30
2	51	0	#REF!	2022/9/30
2	57	0	#REF!	2022/9/30
3	66	0	#REF!	2022/9/30
2	53	0	#REF!	2022/9/30
2	54	0	#REF!	2022/9/30
2	55	0	#REF!	2022/9/30
3	68	0	#REF!	2022/9/30
1	45	0	#REF!	2022/9/30
3	61	0	#REF!	2022/9/30
2	51	0	#REF!	2022/9/30
2	56	0	#REF!	2022/9/30
1	41	0	#REF!	2022/9/30
2	48	0	#REF!	2022/9/30
3	66	0	#REF!	2022/9/30
2	56	0	#REF!	2022/9/30
3	62	0	#REF!	2022/9/30
2	56	0	#REF!	2022/9/30
2	56	0	#REF!	2022/9/30
1	43	0	#REF!	2022/9/30
2	59	0	#REF!	2022/9/30
2	53	0	#REF!	2022/9/30
3	63	0	#REF!	2022/9/30
2	48	0	#REF!	2022/9/30
3	62	0	#REF!	2022/9/30
2	54	0	#REF!	2022/9/30
2	59	0	#REF!	2022/9/30
2	53	0	#REF!	2022/9/30
2	53	0	#REF!	2022/9/30
2	46	1	#REF!			#REF!	2018-05-14
2	47	0	#REF!	2022/9/30
2	55	0	#REF!	2022/9/30
2	59	0	#REF!	2022/9/30
3	67	0	#REF!	2022/9/30
2	48	0	#REF!	2022/9/30
2	52	0	#REF!	2022/9/30
3	65	0	#REF!	2022/9/30
2	52	0	#REF!	2022/9/30
3	64	0	#REF!	2022/9/30
3	65	0	#REF!	2022/9/30
2	51	0	#REF!	2022/9/30
2	51	0	#REF!	2022/9/30
3	67	0	#REF!	2022/9/30
2	57	0	#REF!	2022/9/30
1	43	0	#REF!	2022/9/30
3	62	0	#REF!	2022/9/30
2	54	0	#REF!	2022/9/30
2	56	0	#REF!	2022/9/30
2	55	0	#REF!	2022/9/30
2	57	0	#REF!	2022/9/30
3	61	0	#REF!	2022/9/30
2	60	0	#REF!	2022/9/30
3	62	0	#REF!	2022/9/30
2	59	0	#REF!	2022/9/30
2	50	0	#REF!	2022/9/30
2	54	0	#REF!	2022/9/30
3	64	0	#REF!	2022/9/30
2	52	0	#REF!	2022/9/30
2	55	0	#REF!	2022/9/30
3	65	0	#REF!	2022/9/30
3	61	0	#REF!	2022/9/30
3	69	0	#REF!	2022/9/30
2	57	0	#REF!	2022/9/30
2	52	0	#REF!	2022/9/30
1	43	0	#REF!	2022/9/30
3	66	0	#REF!	2022/9/30
3	63	0	#REF!	2022/9/30
2	57	0	#REF!	2022/9/30
3	71	0	#REF!	2022/9/30
2	56	0	#REF!	2022/9/30
2	60	0	#REF!	2022/9/30
2	48	0	#REF!	2022/9/30
2	60	0	#REF!	2022/9/30
3	69	0	#REF!	2022/9/30
2	60	0	#REF!	2022/9/30
2	58	0	#REF!	2022/9/30
3	67	0	#REF!	2022/9/30
1	44	0	#REF!	2022/9/30
3	69	0	#REF!	2022/9/30
2	49	0	#REF!	2022/9/30
1	42	0	#REF!	2022/9/30
3	65	0	#REF!	2022/9/30
1	43	0	#REF!	2022/9/30
2	58	0	#REF!	2022/9/30
2	50	0	#REF!	2022/9/30
2	46	0	#REF!	2022/9/30
3	62	0	#REF!	2022/9/30
2	60	0	#REF!	2022/9/30
1	45	0	#REF!	2022/9/30
3	71	0	#REF!	2022/9/30
2	49	0	#REF!	2022/9/30
2	56	0	#REF!	2022/9/30
2	57	0	#REF!	2022/9/30
2	47	0	#REF!	2022/9/30
3	66	0	#REF!	2022/9/30
3	62	0	#REF!	2022/9/30
2	51	0	#REF!	2022/9/30
2	52	0	#REF!	2022/9/30
3	70	0	#REF!	2022/9/30
3	61	0	#REF!	2022/9/30
3	61	0	#REF!	2022/9/30
2	46	0	#REF!	2022/9/30
3	67	0	#REF!	2022/9/30
3	63	0	#REF!	2022/9/30
2	60	0	#REF!	2022/9/30
1	45	0	#REF!	2022/9/30
2	53	0	#REF!	2022/9/30
2	53	0	#REF!	2022/9/30
3	63	0	#REF!	2022/9/30
2	55	0	#REF!	2022/9/30
1	41	0	#REF!	2022/9/30
1	45	0	#REF!	2022/9/30
2	50	0	#REF!	2022/9/30
2	50	0	#REF!	2022/9/30
2	53	0	#REF!	2022/9/30
2	57	0	#REF!	2022/9/30
2	49	0	#REF!	2022/9/30
3	66	0	#REF!	2022/9/30
2	60	0	#REF!	2022/9/30
1	42	0	#REF!	2022/9/30
3	69	0	#REF!	2022/9/30
2	57	0	#REF!	2022/9/30
2	49	0	#REF!	2022/9/30
3	61	0	#REF!	2022/9/30
1	43	0	#REF!	2022/9/30
2	51	0	#REF!	2022/9/30
2	54	0	#REF!	2022/9/30
3	63	0	#REF!	2022/9/30
2	59	0	#REF!	2022/9/30
2	46	0	#REF!	2022/9/30
3	64	0	#REF!	2022/9/30
3	64	0	#REF!	2022/9/30
2	57	0	#REF!	2022/9/30
2	57	0	#REF!	2022/9/30
3	66	0	#REF!	2022/9/30
3	68	0	#REF!	2022/9/30
3	64	0	#REF!	2022/9/30
2	52	0	#REF!	2022/9/30
2	57	0	#REF!	2022/9/30
3	68	0	#REF!	2022/9/30
3	63	0	#REF!	2022/9/30
2	55	0	#REF!	2022/9/30
2	46	0	#REF!	2022/9/30
3	66	0	#REF!	2022/9/30
3	63	0	#REF!	2022/9/30
2	51	0	#REF!	2022/9/30
2	60	0	#REF!	2022/9/30
2	57	1	#REF!			#REF!	2021-09-28
2	59	0	#REF!	2022/9/30
2	53	0	#REF!	2022/9/30
2	58	0	#REF!	2022/9/30
2	59	0	#REF!	2022/9/30
2	52	0	#REF!	2022/9/30
2	47	0	#REF!	2022/9/30
2	55	0	#REF!	2022/9/30
3	69	0	#REF!	2022/9/30
2	50	0	#REF!	2022/9/30
2	54	0	#REF!	2022/9/30
2	51	0	#REF!	2022/9/30
3	61	0	#REF!	2022/9/30
2	53	0	#REF!	2022/9/30
3	62	0	#REF!	2022/9/30
2	53	0	#REF!	2022/9/30
2	46	0	#REF!	2022/9/30
3	65	0	#REF!	2022/9/30
2	53	0	#REF!	2022/9/30
2	59	0	#REF!	2022/9/30
2	60	0	#REF!	2022/9/30
1	42	0	#REF!	2022/9/30
1	41	0	#REF!	2022/9/30
3	61	0	#REF!	2022/9/30
2	56	0	#REF!	2022/9/30
1	43	0	#REF!	2022/9/30
1	42	0	#REF!	2022/9/30
3	62	2			#REF!			2012-07-01
2	59	0	#REF!	2022/9/30
2	56	0	#REF!	2022/9/30
2	48	0	#REF!	2022/9/30
3	66	0	#REF!	2022/9/30
3	63	0	#REF!	2022/9/30
1	45	0	#REF!	2022/9/30
2	48	0	#REF!	2022/9/30
3	63	0	#REF!	2022/9/30
2	48	0	#REF!	2022/9/30
2	51	0	#REF!	2022/9/30
2	49	0	#REF!	2022/9/30
2	59	0	#REF!	2022/9/30
3	66	0	#REF!	2022/9/30
2	55	0	#REF!	2022/9/30
3	63	0	#REF!	2022/9/30
3	68	0	#REF!	2022/9/30
2	53	0	#REF!	2022/9/30
2	55	0	#REF!	2022/9/30
2	58	0	#REF!	2022/9/30
3	68	0	#REF!	2022/9/30
2	50	0	#REF!	2022/9/30
2	47	0	#REF!	2022/9/30
2	54	0	#REF!	2022/9/30
3	69	0	#REF!	2022/9/30
2	51	0	#REF!	2022/9/30
3	67	0	#REF!	2022/9/30
2	52	0	#REF!	2022/9/30
2	59	0	#REF!	2022/9/30
3	63	0	#REF!	2022/9/30
3	64	0	#REF!	2022/9/30
2	47	0	#REF!	2022/9/30
2	56	0	#REF!	2022/9/30
2	47	0	#REF!	2022/9/30
3	64	0	#REF!	2022/9/30
3	69	0	#REF!	2022/9/30
2	52	0	#REF!	2022/9/30
3	67	0	#REF!	2022/9/30
1	45	0	#REF!	2022/9/30
1	41	0	#REF!	2022/9/30
3	65	0	#REF!	2022/9/30
3	67	0	#REF!	2022/9/30
1	44	0	#REF!	2022/9/30
2	53	0	#REF!	2022/9/30
3	61	0	#REF!	2022/9/30
2	54	0	#REF!	2022/9/30
2	54	0	#REF!	2022/9/30
2	49	0	#REF!	2022/9/30
3	61	0	#REF!	2022/9/30
3	67	0	#REF!	2022/9/30
3	70	0	#REF!	2022/9/30
3	62	0	#REF!	2022/9/30
1	44	0	#REF!	2022/9/30
1	45	0	#REF!	2022/9/30
3	70	0	#REF!	2022/9/30
3	62	0	#REF!	2022/9/30
2	47	0	#REF!	2022/9/30
3	69	0	#REF!	2022/9/30
2	54	0	#REF!	2022/9/30
2	58	0	#REF!	2022/9/30
3	66	0	#REF!	2022/9/30
3	63	0	#REF!	2022/9/30
2	46	0	#REF!	2022/9/30
2	46	0	#REF!	2022/9/30
3	65	0	#REF!	2022/9/30
2	55	0	#REF!	2022/9/30
3	61	0	#REF!	2022/9/30
3	63	0	#REF!	2022/9/30
2	55	0	#REF!	2022/9/30
2	57	0	#REF!	2022/9/30
3	63	0	#REF!	2022/9/30
2	56	0	#REF!	2022/9/30
2	46	0	#REF!	2022/9/30
2	53	0	#REF!	2022/9/30
2	46	0	#REF!	2022/9/30
1	43	0	#REF!	2022/9/30
3	62	0	#REF!	2022/9/30
2	55	0	#REF!	2022/9/30
3	69	0	#REF!	2022/9/30
2	46	0	#REF!	2022/9/30
2	60	0	#REF!	2022/9/30
2	46	0	#REF!	2022/9/30
3	61	0	#REF!	2022/9/30
3	63	0	#REF!	2022/9/30
3	61	0	#REF!	2022/9/30
3	63	0	#REF!	2022/9/30
3	66	0	#REF!	2022/9/30
1	41	0	#REF!	2022/9/30
2	54	0	#REF!	2022/9/30
2	59	0	#REF!	2022/9/30
[truncated: 291,579+ more rows]
