# Supplementary material for: Association between physical activity and inflammatory bowel disease: a prospective cohort study
Source: Front Public Health. 2026 May 14;14:1819729. doi: 10.3389/fpubh.2026.1819729 (PMC13216054; doi:10.3389/fpubh.2026.1819729)
Supplement: Supplementary file 2 [file Table_2.xlsx]

## Sheet: Sheet1
sex	year of brith	hight	wight	date of first follow-up	smoking status	alcoholic	sleeping hours	overall health	income before tax	BMI	education	work status
1	1955	183	106.1	2009-07-13	0	2	8	3	3	31.7	16	1
0	1946	151	50.9	2010-07-08	0	2	8	1	2	22.3		2
0	1967	173	94.9	2008-04-24	0	2	9	2	1	31.7	21	1
0	1961	163	58.4	2008-04-10	0	2	7	2	3	22	17	1
1	1953	162	69.3	2010-04-30	0	1	7	2	3	26.4	19	1
0	1957	169	74.3	2007-05-17	0	2	6	1	3	26		1
0	1961	182	66.40000000000002	2010-03-11	1	2	8	1	5	20	22	3
1	1958	174	102.6	2010-03-18	0	2	6	3	2	33.9	18	1
1	1945	185	90	2009-03-14	0	2	7	2	2	26.3	15	1
0	1952	151	55.8	2010-06-02	1	2	9	2	4	24.5		6
0	1955	169	58.8	2009-04-14	1	2	6	3	2	20.6	17	1
0	1968	173.5	68.2	2010-06-21	2	2	7	1	5	22.8	19	1
0	1944	153	49.8	2010-04-10	0	2	8	1	2	21.3	21	2
0	1958	172	69.8	2008-04-18	1	2	6	2	3	23.6		1
0	1951	158	52.9	2008-05-19	0	2	8	2	3	21.2		1
0	1948	163	79.3	2008-03-28	1	2	7	1	2	29.8		2
1	1963	184	105.3	2010-01-04	1	2	8	2	3	31.1	18	1
0	1956	169	79	2009-11-05	1	2	8	2	4	27.7		1
1	1946	171	80.2	2009-01-05	1	2	8	2	5	27.4	18	1
0	1938	160	75.3	2008-11-04	1	2	8	2	1	29.4	16	2
0	1940	163	69.3	2007-12-18	1	2	8	2	3	26.1		2
0	1944	164	58.2	2008-12-18	0	2	9	2	2	21.6	17	2
0	1968	170	70.5	2009-04-23	1	2	7	2	4	24.4	16	1
0	1965	159	54.3	2008-04-05	0	2	8	1	3	21.5	16	1
1	1947	185	81.7	2008-07-14	0	2	8	1	4	23.9		2
1	1968	181	90.4	2009-09-30	2	2	7	2	4	27.6	18	1
1	1969	178	102.9	2009-09-14	2	2	7	2	4	32.5	16	5
1	1964	172	82.90000000000002	2008-05-12	0	2	8	1	3	28		1
0	1959	166	65	2009-07-09	0	2	7	1	3	23.6	18	1
0	1944	168	77.2	2009-07-17	1	2	8	2	2	27.4		2
0	1948	158	70.40000000000002	2009-09-03	0	2	7	2	5	28.2	16	1
0	1944	158	51.5	2007-06-09	0	2	7	2	4	20.6		1
1	1953	171	73.1	2008-10-25	1	2	6	2	3	25		1
0	1967	166	63.1	2009-08-10	0	2	7	2	2	22.9	18	1
1	1966	185	92.8	2008-09-13	0	2	8	3	4	27.1	16	1
1	1962	175	78.8	2009-11-02	0	2	6	3	1	25.7	16	1
1	1956	170	91.3	2008-11-22	0	2	7	2	4	31.6	17	1
0	1968	157	61.2	2009-09-25	0	2	8	1	4	24.8		1
0	1965	159	60.7	2009-01-20	0	2	7	2	1	24	15	1
1	1947	176	73.1	2009-12-08	1	2	7	1	2	23.6		2
1	1961	165	74	2008-03-05	0	2	7	2	3	27.2		1
0	1942	169	77.5	2009-04-30	0	2	8	2	2	27.1		2
0	1962	165	62.7	2008-01-18	0	2	6	1	3	23		1
1	1940	177	99.5	2008-03-31	0	2	7	3	1	31.8	18	2
1	1946	168	84.5	2009-04-23	0	2	5	3	4	29.9		1
1	1954	183	106.3	2010-01-23	1	2	8	2	4	31.7	21	1
1	1942	176	77.5	2009-06-15	1	2	7	1	4	25		2
1	1940	174	103.1	2009-03-13	1	2	7	3	2	34.1	16	2
0	1962	158	56.8	2009-05-16	0	2	9	2	3	22.8	17	1
1	1964	184	81.2	2009-11-23	0	2	8	1	5	24		1
1	1950	170	100.4	2008-06-16	0	2	8	2	3	34.70000000000001	17	2
1	1946	174	75.90000000000002	2007-12-08	1	2	7	2	2	25.1	16	1
1	1940	171	78.8	2009-04-30	1	2	6	3	1	26.9	16	2
0	1944	166	72.3	2009-10-27	1	2	8	2	4	26.2		2
1	1943	186	86.3	2008-10-24	1	2	9	1	1	24.9	18	2
0	1944	160	92.2	2009-08-11	1	2	6	3	1	36	15	2
1	1954	186	91	2008-07-24	1	2	9	1	3	26.3		1
1	1967	164	97.8	2009-12-08	1	2	8	2	2	36.4	16	1
0	1946	165	56.3	2009-03-16	1	2	7	2	2	20.7	17	2
0	1953	156	71.5	2009-01-23	1	2	7	3	1	29.4		5
0	1955	156	51.9	2008-04-22	2	2	8	1	3	21.3	17	2
1	1962	175	108	2008-08-15	1	2	7	2	1	35.3	23	1
1	1952	169	74	2008-04-02	0	2	7	2	2	25.9	18	1
0	1950	164	89	2008-09-05	1	2	6	2	2	33.1	16	1
0	1958	159	71.1	2010-05-01	0	2	8	2	4	28.1	17	1
1	1949	192	96.3	2010-01-27	0	2	6	4	3	26.1		1
0	1944	170	88.90000000000002	2010-05-07	0	2	7	2	2	30.8	20	2
1	1949	172	80.7	2009-01-13	1	2	7	2	4	27.3	18	1
0	1958	173	65.1	2008-09-29	0	2	6	2	4	21.8	17	1
1	1955	188	95.9	2009-02-07	0	0	7	1	4	27.1		1
0	1944	164	68.7	2008-04-17	1	2	6	2	2	25.5	15	2
1	1953	179	107.1	2010-05-06	0	2	6	3	4	33.4		2
0	1958	168	68.8	2010-03-06	1	2	8	1	4	24.4		1
0	1956	170	67	2008-08-19	0	2	6	2	4	23.2		1
1	1963	175	98.1	2009-03-24	1	2	5	2	4	32	16	1
0	1946	160.5	59	2009-10-23	1	2	7	2	3	23	21	2
1	1948	180	92.3	2007-09-14	1	2	7	2	4	28.5		1
0	1960	159	167.2	2007-08-29	1	2	7	4	4	66.1		1
0	1947	160	52.8	2008-09-06	0	2	6	2	4	20.6		1
0	1952	160	81.7	2007-12-13	1	2	7	2	2	31.9		1
0	1949	175	71.3	2009-11-06	0	2	7	2	2	23.3		2
1	1951	167	85	2010-06-30	0	2	5	3	3	30.5		1
0	1940	154	75.6	2007-10-19	0	2	8	2	2	31.9		2
0	1963	164	57.4	2008-06-27	0	2	7	2	4	21.3	18	1
0	1967	155	70.7	2009-02-16	0	2	7	2	2	29.4	-1	1
0	1951	162	61.3	2010-06-05	0	2	7	2	3	23.4	19	1
1	1967	183	123.2	2008-08-22	2	2	7	3	3	36.8	16	1
1	1947	184	80.3	2009-03-03	0	2	8	2	4	23.7		2
0	1966	164	53.3	2008-11-05	0	2	7	2	3	19.8		1
0	1946	162	58.3	2009-04-08	0	2	7	1	2	22.2	19	2
1	1943	195	109.1	2009-12-09	1	2	7	2	3	28.7		2
1	1960	176	95.7	2008-10-28	0	2	8	1	4	30.9	16	1
1	1951	173	91.5	2010-05-22	1	2	8	3	2	30.6	15	2
0	1959	160	58.6	2008-05-27	0	2	7	2	3	22.9		1
1	1940	179	110.5	2009-09-07	0	2	7	2	4	34.5	17	2
0	1966	154	60.2	2007-07-25	0	2	7	2	3	25.4		1
1	1940	187	84.40000000000002	2007-05-15	1	2	9	1	2	24.1		1
0	1958	165	59.8	2009-12-14	2	2	7	3	1	22	16	1
1	1955	190	87	2009-11-07	0	2	7	2	4	24.1		1
1	1938	175	78.90000000000002	2007-12-04	0	2	7	3	2	25.8		2
1	1943	174	83.5	2007-07-09	1	2	7	2	2	27.6	16	2
0	1948	162	73.6	2007-10-08	0	2	8	3	3	28		1
1	1967	169	66.90000000000002	2009-03-17	0	2	8	2	2	23.4	18	1
0	1952	163	68.2	2008-09-23	1	2	7	1	5	25.7	17	3
0	1948	157	57.2	2009-08-01	0	2	6	2	4	23.2		1
0	1965	157	60.6	2009-09-19	0	2	8	2	3	24.6	19	1
0	1938	163	68.40000000000002	2008-04-17	0	2	8	1	1	25.7	16	2
0	1942	173	61	2007-08-01	1	2	7	1	3	20.4	17	2
0	1951	165	68.5	2009-01-29	1	1	9	1	2	25.2		1
0	1958	165	66	2008-01-22	0	2	9	2	2	24.2		2
0	1945	153	67.7	2009-08-06	1	2	7	2	3	28.9	15	2
1	1950	172	78.7	2009-02-07	2	1	6	3	4	26.6	16	1
0	1950	163	80.90000000000002	2008-06-03	0	2	7	2	3	30.4	21	1
0	1953	160	52.3	2008-02-21	0	2	7	2	2	20.4		1
0	1940	164	62	2008-09-30	0	2	8	2	1	23.1	16	2
0	1956	161	72.7	2007-12-17	0	2	7	1	4	28		1
0	1961	164	73.6	2008-08-02	0	2	6	3	2	27.4	17	1
0	1966	151	54.4	2008-02-23	0	2	6	3	2	23.9	16	1
1	1947	175	64.8	2009-05-05	0	2	7	1	5	21.2		1
1	1948	175	87	2008-07-17	0	2	7	1	3	28.4		1
1	1944	178	75	2009-09-12	1	2	9	2	2	23.7	17	2
1	1961	186	84.6	2010-02-26	1	2	6	1	5	24.5		1
0	1945	167	73.3	2009-11-23	0	2	10	2	2	26.3	16	1
1	1954	170.2	68.40000000000002	2010-04-30	0	2	6	3	2	23.7		1
0	1953	147	47.6	2008-05-16	0	2	6	2	3	22		1
0	1943	160	90	2009-07-18	0	2	8	2	1	35.20000000000001	16	2
0	1962	158	83.5	2009-05-28	0	2	8	3	3	33.4	18	1
0	1953	181	91.7	2009-03-11	1	2	6	2	3	28		1
0	1963	160	54	2008-07-18	0	2	7	2	2	21.1		1
0	1940	162	62.1	2008-06-30	1	2	7	2	1	23.7	18	2
1	1948	173	98.2	2009-01-15	1	2	8	2	3	32.8	15	2
0	1962	169	63.9	2007-06-20	0	2	8	1	2	22.4		1
0	1940	144	76.7	2008-10-16	1	1	6	4	1	37	15	2
0	1949	155	55.1	2008-06-02	1	2	7	2	1	22.9		1
0	1945	162	62.1	2008-06-30	1	2	7	2	4	23.7		2
0	1966	165	80.8	2008-07-03	0	2	8	2	3	29.7	18	1
0	1953	161	57.8	2009-01-29	2	2	5	1	3	22.3	18	1
1	1950	180	70.40000000000002	2009-11-10	0	2	7	2	2	21.7	17	2
0	1946	164	61.2	2008-08-28	0	2	8	2	4	22.8		1
0	1946	157	56.2	2009-12-07	0	2	7	1	4	22.8		2
1	1965	173	139	2009-07-08	2	1	6	3	3	46.4		1
0	1947	159	59.5	2009-05-08	0	2	7	2	3	23.5		2
1	1965	163	86.2	2007-11-23	2	2	9	4	1	32.4	16	4
0	1957	170	75.8	2009-03-02	1	2	7	2	2	26.2	18	1
0	1957	164	78.6	2009-10-17	1	2	7	2	3	29.2	18	1
1	1960	182	87.8	2008-04-17	1	2	7	3	4	26.5		1
0	1963	166	78.1	2008-03-25	1	2	8	2	4	28.3		1
0	1942	157	64.7	2009-03-18	0	2	6	1	2	26.2	21	2
0	1952	165	61.4	2008-01-28	1	2	6	2	4	22.6		1
0	1944	157	67.2	2008-09-08	0	2	9	2	3	27.3		2
1	1952	174	88.3	2009-09-11	0	2	8	2	3	29.2	18	1
1	1939	180	83.40000000000002	2008-04-05	0	2	8	2	3	25.7	18	2
1	1953	171	68.2	2008-10-02	0	2	8	2	3	23.3		1
1	1948	168	87.8	2009-07-09	0	2	6	4	2	31.1	15	1
0	1959	161	51.8	2008-10-21	0	2	7	1	4	20		1
1	1949	177	83.2	2007-08-02	1	1	8	2	4	26.6	21	2
0	1949	169	87.90000000000002	2008-05-01	0	2	7	2	4	30.8		1
0	1952	167	91.7	2009-08-10	2	2	6	3	2	32.9		2
0	1953	154	66.6	2007-12-08	0	2	6	2	3	28.1	18	1
1	1966	173	73.8	2008-04-02	1	2	7	2	4	24.7		1
0	1957	164	92.9	2008-05-14	0	2	5	3	3	34.5		1
0	1966	163	64.2	2008-09-13	0	2	6	3	4	24.2		1
0	1951	156	77.7	2007-05-29	0	2	6	4	1	31.9		4
0	1947	155	61.1	2009-03-07	0	2	7	1	2	25.4	23	2
0	1967	155	55.9	2009-10-13	0	2	8	3	4	23.3	18	1
1	1961	176	100.6	2010-03-23	0	2	8	3	2	32.5	16	1
1	1951	182	86.90000000000002	2010-04-20	0	2	9	2	3	26.2		1
1	1943	176	99.5	2010-08-19	1	2	7	3	1	32.1	21	2
0	1965	161	60.1	2010-05-01	1	2	7	2	4	23.2	16	1
1	1961	175	89.6	2008-04-19	1	2	7	2	4	29.3		1
1	1952	175	82.1	2007-05-26	0	2	7	2	3	26.8		1
0	1967	162	65.6	2009-01-24	0	2	8	2	3	25	16	1
0	1939	165	87.6	2009-04-04	1	2	9	3	1	32.20000000000001		2
0	1959	152	52.9	2009-01-23	2	2	7	1	2	22.9	16	1
0	1968	175	85.40000000000002	2010-07-15	1	2	8	2	5	27.9		1
0	1952	160	62	2008-09-20	1	2	7	2	3	24.2	15	1
0	1951	167	60.6	2010-01-19	0	2	7	2	4	21.7		2
0	1967	176	78.2	2009-03-11	1	2	7	4	4	25.2	17	1
0	1959	158	63.1	2009-03-07	1	2	7	2	3	25.3	16	1
0	1949	155	76.90000000000002	2007-12-17	1	1	6	3	2	32		1
1	1965	180	88.40000000000002	2010-06-26	0	2	6	2	5	27.3	18	1
1	1949	179	71.40000000000002	2010-03-03	1	2	7	1	2	22.3	15	2
0	1942	165	62.5	2009-10-03	1	2	8	2	2	23	21	2
1	1951	178	101.4	2009-03-20	0	2	7	2	3	32		1
1	1963	186	87.7	2008-05-27	1	2	8	1	4	25.3		1
1	1952	179	104.6	2008-09-13	0	2	7	2	5	32.6	18	1
0	1960	148.2	44.1	2010-02-27	0	0	7	2	3	20.1		1
0	1944	170	95.8	2007-12-17	0	2	7	2	3	33.1		2
0	1950	160	73.2	2010-03-18	1	2	7	2	3	28.6	16	1
1	1941	172	68.90000000000002	2009-12-08	0	2	8	2	2	23.3		2
0	1942	160	56.6	2009-11-10	0	2	7	2	1	22.1	21	2
0	1946	162	55.8	2008-11-04	0	2	6	2	4	21.3	18	2
1	1941	174	77.40000000000002	2009-12-09	1	2	8	3	3	25.6	18	2
1	1942	176	80.40000000000002	2010-05-19	1	2	7	2	4	26		1
1	1954	168	75.5	2008-07-05	0	0	7	1	3	26.8		1
1	1948	187	96.2	2007-12-04	2	2	7	2	4	27.5		1
0	1949	151	57.8	2010-03-22	0	2	9	2	2	25.3	-3	2
0	1951	161	80.8	2009-12-04	0	2	9	2	3	31.2		1
0	1940	158	78.7	2007-07-31	1	2	7	2	1	31.5		2
0	1945	162	83.5	2007-12-10	1	2	9	2	3	31.8	17	1
1	1941	175	131.9	2008-01-07	0	2	7	3	3	43.1		2
1	1945	186	71.6	2008-05-14	0	2	8	1	3	20.7		2
0	1961	156	97	2010-01-18	0	2	9	3	3	39.9	18	1
0	1940	161	58.6	2008-10-21	0	2	6	2	2	22.6	16	2
1	1945	178	79.1	2008-01-23	0	2	8	3	2	25	16	2
0	1961	168	87.1	2009-08-25	0	2	7	1	4	30.9		1
1	1957	170.4	78.6	2008-06-30	0	2	6	2	3	27.2	21	1
0	1956	166	73	2007-11-21	0	2	8	2	3	26.5	17	1
0	1959	169	63.5	2008-01-30	0	2	7	2	1	22.2	17	1
1	1959	168	69.5	2009-11-24	0	2	6	2	1	24.6		1
1	1968	162	64.40000000000002	2009-12-08	0	2	6	2	3	24.5	21	1
0	1943	159.5	78.7	2008-10-28	0	2	7	2	4	31.1		1
1	1959	173	82.1	2008-08-15	2	2	8	2	3	27.4	16	1
0	1952	159	52.4	2008-02-04	1	2	8	2	3	20.7	18	1
0	1955	173	63.9	2009-06-20	1	2	7	2	2	21.4		1
1	1960	160	79.3	2008-12-05	0	2	7	3	1	31	16	1
1	1962	176	86.40000000000002	2007-05-08	2	2	8	3	2	27.9	18	1
1	1953	171	80.2	2010-06-15	0	2	7	3	2	27.4		1
1	1947	181	100.4	2009-11-04	1	2	6	2	4	30.6	18	1
0	1950	165	80.5	2008-05-01	0	2	6	1	2	29.6	17	2
0	1944	164	89.2	2010-07-01	0	2	8	2	3	33.20000000000001		2
1	1944	178	67	2010-07-08	0	2	7	2	3	21.1		1
0	1966	163	64.2	2008-02-14	0	2	7	1	3	24.2		1
1	1948	176	76.2	2009-03-13	2	2	8	2	3	24.6	18	1
0	1957	165	103.6	2010-01-21	1	2	7	3	4	38.1		1
1	1961	181	74.90000000000002	2009-07-20	0	2	6	2	5	22.9		1
0	1954	163	71.40000000000002	2010-02-04	0	2	7	2	2	26.9	21	1
1	1966	176	112.1	2009-07-25	1	2	6	2	4	36.20000000000001	18	1
0	1940	157	75.90000000000002	2008-10-20	1	2	7	2	1	30.8	15	2
1	1953	180	80.1	2009-07-30	2	2	7	2	2	24.7	15	1
1	1963	184	90.6	2008-11-04	0	2	9	2	3	26.8	16	1
1	1965	191	81.3	2010-01-15	1	2	7	2	3	22.3	20	1
0	1948	159	95.8	2008-04-18	0	2	5	2	2	37.9	-3	2
1	1965	175	77.5	2008-10-31	0	2	7	2	2	25.3	18	1
0	1947	153	69.1	2007-09-26	0	2	6	2	1	29.5	16	2
1	1943	175	81.6	2008-12-12	0	2	7	2	2	26.6		2
1	1948	176	81.6	2009-01-08	0	2	8	2	3	26.3		2
0	1961	160	71.90000000000002	2010-01-30	0	2	7	2	2	28.1	15	1
1	1950	178	91.9	2008-04-17	0	2	5	2	5	29		1
1	1968	168	71.8	2010-06-28	0	2	7	1	3	25.4	17	1
1	1947	169	77.90000000000002	2008-11-07	0	2	8	2	3	27.3		2
0	1941	159	56.8	2009-03-16	0	2	7	2	3	22.5	16	2
1	1952	173	92.5	2008-08-11	0	2	5	3	4	30.9	20	1
0	1953	161	95.5	2008-08-30	1	2	9	3	2	36.8	16	1
0	1963	160	95	2009-09-25	0	1	9	3	1	37.1	18	4
0	1947	168	77.2	2009-11-23	2	1	6	3	2	27.4	16	2
1	1945	176	106.3	2008-01-09	0	2	9	2	4	34.3	18	2
1	1962	185	86.90000000000002	2008-07-02	1	2	6	2	5	25.4	16	1
0	1947	154	69	2008-04-02	1	2	7	2	2	29.1		2
1	1952	170	73.90000000000002	2009-12-16	2	2	6	2	1	25.6	15	1
0	1947	171	58.4	2008-09-15	0	2	6	1	4	20		1
0	1951	162	101.2	2008-08-12	1	2	6	3	3	38.6		1
0	1943	165	94.7	2008-09-30	0	2	8	2	1	34.8	15	2
0	1942	168	77.5	2009-02-03	2	2	8	3	2	27.5	15	1
1	1967	177	86.1	2010-06-02	2	2	7	3	2	27.5	19	1
1	1941	167	79.5	2008-01-23	1	2	6	1	3	28.5		2
0	1944	165	71.7	2009-03-03	0	2	7	1	2	26.3	16	2
1	1940	178	79	2008-05-13	2	2	8	2	2	24.9		2
1	1955	179	102.2	2010-05-04	0	2	6	3	4	31.9		5
1	1952	180	83.1	2010-07-05	0	2	8	3	4	25.6	18	1
1	1945	177	99.1	2009-05-02	0	2	9	2	2	31.6	21	2
1	1947	186	86.2	2007-10-30	1	2	8	2	2	24.9		1
0	1948	169	97.1	2010-02-19	1	2	6	2	3	34	18	1
0	1950	156	66.8	2008-06-30	1	0	8	4	1	27.4	15	2
0	1948	156	58.4	2008-04-23	2	2	7	3	3	24	17	1
0	1957	170	68.7	2008-06-11	0	2	6	1	3	23.8		1
0	1957	151	57.8	2007-12-14	0	2	8	2	4	25.3		1
1	1955	183	70.5	2009-08-24	2	2	6	1	3	21.1	17	1
0	1944	167	46.6	2009-02-10	1	2	6	2	4	16.7	18	2
1	1961	189	155.5	2009-12-15	1	2	6	4	4	43.5	20	1
1	1958	180	79.8	2008-07-29	0	2	7	2	3	24.6		1
0	1957	158	71.1	2009-02-05	2	2	9	2	3	28.5	15	1
0	1957	154	68.2	2010-02-01	1	2	7	1	4	28.8	19	1
0	1952	164	73.8	2008-05-31	0	2	8	1	2	27.4		1
0	1952	165	84.6	2008-01-15	1	0	5	3	1	31.1	18	1
1	1962	165.5	53.9	2009-09-12	0	0	9	3	2	19.8		1
1	1957	168.1	88.1	2008-09-15	0	2	8	1	2	31.2	17	1
0	1953	159.5	75.1	2008-04-24	0	2	6	2	4	29.7	16	1
0	1953	167	97.3	2010-04-10	2	2	5	3	3	34.9	18	1
0	1946	164	64.40000000000002	2009-02-17	0	2	7	2	2	23.9		2
0	1960	162	65	2009-02-21	0	2	6	2	4	24.8	18	1
1	1949	183	125.3	2010-02-03	1	2	8	3	3	37.4		2
1	1951	174	81.6	2010-06-01	0	2	5	2	5	27		1
0	1956	170	71.2	2009-01-10	1	1	9	2	4	24.6	15	1
0	1959	166	86.2	2008-10-11	0	2	9	2	2	31.3	-3	1
0	1957	174	80.7	2010-07-03	0	2	6	1	5	26.7	17	1
0	1949	157	58.2	2010-06-30	1	2	7	1	2	23.6		2
1	1964	173	68.40000000000002	2008-06-20	0	0	7	1	1	22.9	18	3
0	1947	151	71.90000000000002	2009-04-04	1	2	8	2	2	31.5	17	1
1	1948	164	64	2008-12-02	0	2	8	2	1	23.8	15	2
0	1938	153	66.7	2007-12-03	0	2	8	2	1	28.5	22	2
1	1963	187	84.90000000000002	2008-07-18	0	2	7	2	2	24.3		1
0	1955	175	100.2	2008-12-17	0	2	6	2	4	32.70000000000001	18	1
1	1942			2008-03-26	2	2	2	4	2		23	2
1	1950	172	75.5	2008-03-27	1	2	8	2	3	25.5		2
0	1956	148	50.3	2009-08-14	0	2	7	1	4	23		1
0	1948	166	93.7	2008-06-07	0	2	6	2	2	34		1
0	1957	163	81.6	2008-12-13	0	2	8	3	4	30.7		1
0	1966	164	73.7	2008-09-13	0	2	8	1	3	27.4	17	1
1	1949	173	87.2	2008-08-15	1	2	7	2	3	29.1		2
0	1947	162	55.5	2009-01-06	0	2	6	2	2	21.1		2
0	1964	182	70.3	2008-05-13	0	2	8	2	2	21.2	18	1
0	1944	162	71.90000000000002	2009-11-24	0	2	6	2	2	27.4	18	2
0	1951	167	69	2008-10-29	0	2	6	2	1	24.7	16	1
1	1946	166	97.5	2010-03-13	0	2	7	3	1	35.4	18	4
1	1951	176	86.90000000000002	2007-12-07	0	2	8	2	3	28.1	18	1
0	1962	165	86.7	2008-08-11	2	2	6	3	2	31.8	19	1
0	1967	161	63.4	2009-03-24	0	2	9	2	4	24.5	17	1
0	1950	157	51.4	2010-03-23	0	2	6	1	4	20.9		1
1	1954	184	114.1	2007-08-28	1	2	7	2	5	33.70000000000001		1
0	1943	166	84.7	2008-05-09	1	2	7	3	1	30.7	15	2
1	1940	182	84.6	2009-08-26	1	2	9	1	2	25.5	16	2
0	1959	168	59.1	2009-06-17	1	2	8	1	4	20.9		7
1	1948	177	102.1	2009-03-03	1	2	5	4	4	32.6		4
1	1958	169	94.9	2009-03-17	1	2	7	4	2	33.20000000000001	16	1
1	1942	185	86.2	2008-12-02	0	2	7	2	2	25.2	16	2
1	1946	178	113.2	2007-09-22	1	2	6	3	4	35.70000000000001	18	1
1	1958	182	123	2007-10-09	0	2	8	2	2	37.1	16	1
1	1963	174	71.40000000000002	2008-07-04	1	2	7	2	1	23.6	16	1
0	1962	175	85.8	2009-06-24	0	2	6	2	1	28		3
0	1957	179	92.5	2009-03-31	0	2	8	2	3	28.9	16	1
1	1954	168	77.90000000000002	2007-08-03	0	2	8	2	3	27.6	17	1
1	1960	184	77.90000000000002	2008-11-15	0	2	6	2	4	23	17	1
0	1958	166.5	73.90000000000002	2010-01-11	0	2	10	2	3	26.8	16	1
0	1948	147	107.2	2007-12-19	0	2	6	2	2	49.6	16	1
0	1963	165	69.3	2010-05-25	0	2	7	2	5	25.5		3
0	1965	166	65.7	2009-01-12	0	2	6	2	4	23.8	18	1
1	1939	185	102.8	2009-11-19	0	2	10	2	3	30		2
1	1958	184	86.6	2009-03-13	0	2	7	2	3	25.6	22	1
0	1945	159	53.8	2008-08-30	0	2	9	3	3	21.3		2
0	1955	162	74.1	2010-04-10	0	2	7	3	3	28.2	17	1
1	1943	174	72.6	2008-07-02	0	2	9	2	2	24	16	2
0	1962	170	75	2008-12-03	0	2	8	2	4	26	21	1
1	1951	175	71.7	2008-06-21	2	2	7	2	4	23.4	16	1
0	1949	163	62	2007-12-07	0	2	8	2	4	23.3		1
0	1956	160.5	60.2	2008-04-18	0	2	6	2	4	23.5		1
1	1948	166	60.9	2007-10-05	1	2	5	1	4	22.1		1
0	1951	164	69.8	2008-11-25	1	2	8	1	3	26	21	1
1	1962	171	74.5	2010-06-05	0	2	9	2	3	25.5	16	1
1	1959	169	76.5	2010-05-17	0	2	8	2	3	26.8	17	1
0	1965	159	55.3	2007-10-22	1	2	8	2	3	21.9		1
0	1945	153	71.7	2008-01-11	1	2	8	2	2	30.6	21	2
1	1947	165	80.8	2009-09-28	1	2	8	2	4	29.7	15	1
1	1944	169	79.8	2009-04-27	1	2	7	2	1	27.9		1
0	1953	157	63.5	2008-09-26	2	2	7	2	2	25.8	15	1
1	1943	174	61.4	2010-03-19	1	2	9	2	5	20.3		2
1	1948	184	80.90000000000002	2009-09-10	1	2	7	2	3	23.9	22	2
1	1964	172	73.1	2010-06-09	0	2	6	1	3	24.7	16	1
0	1962	165	79.90000000000002	2009-01-30	0	2	8	3	4	29.3	16	1
0	1957	161	57.8	2008-07-17	1	2	8	2	4	22.3		1
0	1956	164	71.2	2008-03-18	0	2	5	3	3	26.5	18	1
0	1943	163	72	2008-01-30	0	2	6	2	2	27.1	19	2
0	1948	158	90.4	2009-01-28	1	2	8	2	4	36.20000000000001	16	2
0	1957	170	71.7	2008-03-13	0	2	7	2	3	24.8		1
0	1964	165.5	53	2008-07-25	0	2	7	2	3	19.5		1
0	1960	160	62.5	2008-10-27	0	2	8	2	4	24.4	17	1
0	1966	170	60.4	2009-06-08	2	2	7	2	1	20.9	18	1
1	1951	170	109.9	2008-03-19	1	2	4	3	2	38	16	4
1	1950	175	78.3	2008-03-14	1	2	6	2	4	25.6		1
1	1961	180	81.5	2008-09-30	0	2	11	2	1	25.2	16	1
1	1958	185.5	92	2008-06-03	0	2	8	1	3	26.9	16	1
1	1952	181	81.2	2009-10-27	0	2	5	1	2	24.8	17	2
0	1943	170	61.4	2009-03-06	0	2	7	2	4	21.2	18	2
0	1959	167	86.40000000000002	2009-02-12	1	2	7	1	4	31	19	1
1	1966	174	77	2010-05-17	2	2	8	2	2	25.4		1
0	1941	158	66.1	2009-03-05	1	2	7	2	1	26.5	16	2
0	1947	162	55.6	2007-07-16	1	2	7	2	4	21.2		1
0	1948	159	51.6	2009-08-20	0	2	6	2	3	20.4	25	1
1	1949	175	65.40000000000002	2009-08-22	1	2	7	2	2	21.4	16	1
0	1961	170	76.90000000000002	2010-03-13	1	2	8	2	3	26.6	16	1
1	1953	175	63.3	2008-08-29	2	2	8	3	3	20.7	16	1
0	1969	163	65.7	2010-07-09	0	2	8	2	4	24.7	18	1
1	1945	175	79.7	2009-01-22	0	2	7	2	4	26		1
0	1942	162	57.8	2008-07-19	0	2	7	2	4	22	21	2
0	1957	155	70.3	2008-05-15	2	2	8	2	1	29.3	14	1
0	1952	175	63	2008-06-17	0	0	7	2	2	20.6		2
0	1956	156.7	69	2010-06-29	0	2	7	2	4	28.4		3
1	1944	172	68.40000000000002	2007-07-07	0	0	5	2	3	23.1	16	1
0	1959	162	59	2010-05-11	1	2	7	1	3	22.5		1
1	1946	180	70.8	2008-05-06	1	2	6	2	2	21.9	18	2
0	1955	168	70.40000000000002	2008-11-01	1	2	7	1	3	24.9	16	1
1	1956	185	110.9	2010-01-06	0	2	4	2	3	32.4		1
0	1954	165	69	2008-02-22	1	2	8	2	4	25.3	15	1
0	1947	158	64.6	2009-07-13	1	2	8	2	3	25.9		1
0	1947	165	70.7	2009-01-10	0	2	6	2	2	26		1
0	1950	170	65	2010-06-07	1	2	6	1	3	22.5		1
0	1939	164	59.6	2009-01-26	0	2	8	2	3	22.2	21	2
0	1945	162	67.3	2009-06-17	0	2	8	2	2	25.6	16	2
0	1944	165	73.5	2008-05-29	0	2	6	2	5	27		1
1	1950	174	77.2	2010-03-03	0	2	7	1	3	25.5		2
1	1960	175	90.7	2009-08-13	0	2	7	2	2	29.6	16	1
1	1948	168	83.3	2009-08-29	1	2	7	3	3	29.5	21	1
1	1958	177	90.2	2007-12-08	0	2	7	2	5	28.8		1
0	1948	161	67.3	2009-03-13	1	2	8	2	3	26		2
1	1965	181	92	2008-01-12	1	2	7	1	5	28.1		1
1	1946	176	60	2009-10-20	1	2	6	4	5	19.4		2
0	1967	166	77.5	2007-10-13	1	2	6	3	4	28.1	18	1
1	1951	181	77.2	2007-12-20	1	2	7	1	5	23.6		1
1	1951	184.5	86.3	2009-11-21	0	2	7	2	5	25.5		1
1	1965	176	78.90000000000002	2007-12-18	2	2	7	2	3	25.5	16	1
0	1948	161	66.2	2008-07-15	2	2	6	2	3	25.5	15	2
1	1946	179	101.1	2007-10-26	1	2	7	4	1	31.6		5
1	1966	171	68.5	2007-08-09	0	2	6	2	2	23.4	16	1
0	1944	171	78	2009-08-21	1	2	7	1	4	26.7		1
0	1955	163	76.1	2008-04-19	1	2	8	2	5	28.6		1
1	1956	176	83.3	2008-12-10	0	2	8	2	4	26.9	21	1
0	1957	168.5	75.6	2010-07-16	1	2	7	3	4	26.8		1
0	1948	161	75.1	2010-06-25	1	2	6	3	4	29		1
0	1953	167	77.1	2009-02-23	1	2	7	1	2	27.6		2
1	1954	177	77.90000000000002	2009-10-13	0	2	7	2	5	24.9	17	1
1	1965	175	62.6	2008-09-13	0	2	7	1	3	20.4	19	1
1	1944	170	80	2008-02-25	1	2	7	3	3	27.7		1
1	1943	169	104.4	2008-07-25	1	2	8	2	2	36.6	15	1
0	1944	168	117.9	2008-11-10	1	2	6	3	1	41.8	16	2
0	1954	179	87.90000000000002	2010-06-19	1	2	8	2	4	27.4		1
1	1957	174	86.2	2007-08-08	0	2	7	1	4	28.5		1
1	1962	175	88.3	2009-06-25	0	2	7	1	5	28.8		1
1	1940	172	87.40000000000002	2009-02-05	1	2	8	1	4	29.5		1
1	1944	182	87.6	2009-02-09	1	2	8	3	1	26.4	16	2
1	1950	173	85.8	2009-04-08	0	2	8	2	4	28.7		2
1	1945	188	149.6	2007-11-19	1	2	7	3	2	42.3	18	2
1	1946	168	70.7	2009-04-20	1	2	7	2	2	25	16	1
0	1963	156	84.40000000000002	2010-03-12	0	2	6	3	3	34.70000000000001	16	1
0	1966	168	101.5	2010-03-19	2	2	8	3	2	36	16	1
0	1945	163	48.3	2007-11-23	0	2	8	1	2	18.2		2
0	1943	165	72.8	2010-03-31	0	2	9	2	4	26.7	17	2
0	1955	162	69.5	2008-07-25	2	2	5	3	5	26.5	16	1
1	1943	170	81.7	2008-01-09	0	2	7	2	2	28.3	16	2
1	1947	180	88.3	2008-01-18	1	2	7	1	3	27.3	28	1
0	1946	164	78.40000000000002	2009-04-14	1	2	5	2	1	29.1	15	1
1	1944	170	93.3	2009-08-14	0	2	6	2	1	32.3	15	2
0	1954	160	59.7	2009-11-09	0	2	6	2	5	23.3		3
0	1945	150	52.6	2009-08-17	1	2	9	2	2	23.4		2
0	1963	151	52.4	2010-07-05	0	0	8	3	2	23	17	3
0	1964	163	63.4	2009-04-06	0	2	7	1	5	23.9		3
0	1945	174	76.3	2008-12-18	1	2	8	2	1	25.2		2
0	1952	155	58	2008-07-31	0	2	8	2	3	24.1	21	1
1	1938	176	83.3	2007-09-13	1	2	7	2	2	26.9	16	2
0	1964	153	72.3	2009-10-08	0	0	7	3	3	30.9		3
0	1938	158	76.7	2008-02-15	0	2	8	2	1	30.7	23	2
0	1949	164	66.1	2007-12-13	0	2	10	2	3	24.6		1
0	1944	160	67.8	2009-03-12	0	2	7	2	1	26.5	16	2
0	1956	160	64.7	2008-06-16	1	2	7	2	4	25.3	16	1
0	1966	175	61.2	2007-11-24	0	2	7	1	2	20	17	1
1	1964	189	86.3	2010-04-24	0	2	6	2	4	24.2	18	1
0	1962	164	70	2008-10-18	0	0	5	2	4	26	16	1
0	1939	160	58.5	2009-03-09	1	2	8	1	3	22.9		2
1	1950	176	80.6	2007-08-15	1	2	8	2	4	26	18	1
0	1941	163	65.2	2010-03-10	1	2	7	2	1	24.5	18	2
1	1944	178.5	82.90000000000002	2008-05-07	1	2	7	2	1	26.2	16	2
1	1955	180	82.90000000000002	2010-06-05	0	2	7	2	4	25.6	18	1
0	1951	164	83.2	2010-03-13	0	2	8	1	4	30.9	21	1
0	1956	159	69.2	2008-03-11	1	2	7	2	3	27.4	17	1
0	1963	156	66.2	2009-06-13	0	2	6	2	4	27.2		1
0	1940	161	64	2009-07-15	1	1	7	2	2	24.7		2
1	1944	172	85.6	2008-01-25	0	2	8	3	1	28.9		2
1	1947	176	73.1	2009-10-19	0	2	8	1	2	23.6		2
1	1965	177	79.40000000000002	2008-08-18	0	2	7	1	3	25.3	19	1
1	1947	179	89.1	2009-04-07	0	2	7	2	2	27.8		1
1	1947	177	99.4	2009-11-30	0	2	6	1	1	31.7	15	2
0	1949	154.3	59.8	2010-05-28	1	2	7	3	3	25.2	16	1
0	1952	168	80.8	2009-12-07	1	2	7	2	3	28.6		1
0	1938	161	61.1	2008-10-27	1	2	5	3	1	23.6	17	2
1	1952	170	79.90000000000002	2008-01-07	1	2	8	2	4	27.6	17	1
1	1957	176	115.9	2009-06-29	0	2	6	3	4	37.4	15	1
0	1943	157	70.7	2008-01-14	1	2	6	3	2	28.7	17	2
0	1953	158	86	2010-01-19	0	2	5	3	3	34.4	17	1
0	1955	166	71.3	2010-05-17	1	2	7	2	3	25.9		1
1	1959	188	94.3	2008-04-03	0	2	7	2	4	26.7		1
1	1949	173	60.1	2008-12-13	0	2	7	1	4	20.1		1
1	1953	166	74.8	2007-08-22	1	2	7	1	3	27.1		1
1	1950	178	76	2008-09-23	1	2	7	2	4	24		1
1	1964	173	90.3	2008-04-14	0	2	7	4	1	30.2		1
0	1962	155.2	50.9	2010-06-11	0	2	7	2	1	21.2		1
1	1961	175	85.3	2009-07-02	1	2	8	2	3	27.9	16	1
1	1961	174	71.90000000000002	2009-03-09	0	2	8	1	4	23.7		1
0	1962	166	77.1	2008-10-28	0	2	7	2	3	28		1
0	1947	159.4	77.5	2008-01-08	1	2	8	3	3	30.7		1
1	1953	181	87	2008-11-19	0	2	7	3	4	26.6	18	1
0	1960	164	63.4	2009-08-10	0	0	8	2	4	23.6	18	1
0	1945	156	63.5	2009-11-14	1	0	7	2	1	26.1	15	2
0	1954	161	55.1	2007-10-27	0	2	8	2	2	21.3	18	1
0	1947	156	61.9	2008-07-24	0	2	7	2	3	25.4		2
0	1954	161	77	2010-02-03	0	0	6	4	3	29.7		4
0	1958	161	60.5	2009-02-25	2	2	7	2	3	23.3	16	1
1	1964	187	106.8	2009-08-27	0	2	5	3	5	30.5		1
0	1950	155	61.5	2009-07-01	0	0	6	4	1	25.6	18	4
0	1956	180	69.3	2009-09-04	0	2	7	1	4	21.4		1
0	1952	169	66.3	2010-03-05	0	2	7	2	3	23.2		1
1	1956	175	82.40000000000002	2007-10-18	0	2	7	2	4	26.9		1
0	1965	158	58.1	2008-06-18	0	2	7	2	3	23.3	18	1
0	1945	149	58.7	2010-01-23	0	0	8	2	2	26.4	25	2
1	1950	180	84.8	2007-12-19	1	2	6	2	3	26.2	16	1
1	1947	182	79	2009-09-14	0	2	7	2	4	23.8		1
1	1948	187	80.5	2008-07-12	0	2	7	2	4	23	18	1
0	1943	158	67.3	2008-11-07	0	2	7	3	1	27	17	1
0	1968	177	80	2009-07-04	1	2	9	3	3	25.5		1
1	1939	177	80.1	2009-03-02	1	2	5	2	3	25.6	16	2
0	1947	156	79.40000000000002	2008-03-11	0	2	8	2	1	32.6	15	2
1	1963	164	73.1	2007-05-18	2	2	7	3	1	27.2		4
0	1947	156	75.2	2007-10-02	0	2	6	2	4	30.9		1
0	1939	170	96.2	2009-05-12	1	2	7	2	3	33.3		2
1	1953	177	99.8	2008-03-08	1	2	6	3	3	31.9	15	1
0	1957	169	71.5	2009-07-11	1	2	8	3	4	25		1
0	1945	156	95.2	2009-09-24	0	2	7	2	4	39.1		1
1	1968	176	86.90000000000002	2009-11-06	0	2	7	2	4	28.1	16	1
1	1961	173.5	68.5	2010-05-11	1	2	7	1	3	22.9	17	1
1	1946	174	105.6	2010-06-15	0	2	7	3	4	34.9		2
0	1960	161	50.5	2008-09-22	1	2	7	2	2	19.5	23	1
1	1953	188	85.1	2009-04-21	0	2	7	3	4	24.1	17	1
1	1960	173	74.1	2009-03-06	0	2	7	2	3	24.8	16	1
1	1965	173	93.5	2008-11-24	0	2	6	2	2	31.2		1
1	1948	179	105.6	2008-05-23	0	2	6	2	4	33		4
1	1961	174	92.2	2008-10-04	0	2	6	2	3	30.5		1
0	1942	164	56.6	2008-05-23	2	2	9	3	3	21		1
0	1944	165	77.8	2008-06-20	1	2	7	2	3	28.6		1
1	1958	172	85.40000000000002	2008-02-04	0	2	7	2	4	28.9		1
0	1955	157	59.1	2008-04-11	0	2	7	2	4	24	17	1
0	1948	155	93.8	2009-09-29	0	0	6	2	3	39	16	1
1	1963	185	110.1	2008-01-11	2	2	6	2	4	32.20000000000001		1
1	1941	180	90.7	2009-09-01	1	2	8	2	2	28	16	2
0	1966	162	111.9	2010-02-26	2	2	8	3	1	42.6	16	3
0	1963	175	72.6	2010-02-06	1	2	6	2	2	23.7	32	1
0	1945	177	73.1	2007-10-22	1	2	7	2	3	23.3	15	1
1	1953	171	82.90000000000002	2010-01-07	0	2	6	3	2	28.4	16	1
0	1953	156	73.1	2008-08-18	0	2	9	3	2	30	18	4
1	1939	172	79.8	2008-10-09	2	2	6	2	2	27	15	2
0	1969	156	53.8	2009-11-27	1	2	8	2	5	22.1		1
0	1967	158	54.4	2008-01-08	1	2	8	1	4	21.8	16	1
0	1950	164	65.2	2009-10-27	0	2	8	2	1	24.2		2
0	1965	171	61.4	2010-06-21	1	2	7	2	3	21		1
1	1946	172	85.8	2009-10-22	1	2	7	3	3	29	18	2
1	1960	182	79.6	2008-02-07	0	2	7	2	3	24		1
0	1966	165	105.5	2010-04-13	0	2	6	3	5	38.8	21	1
1	1941	175	84.3	2008-04-18	1	2	7	2	3	27.5		1
1	1940	178	87.3	2008-11-14	1	2	6	2	1	27.6	16	2
1	1951	168	83.8	2010-05-29	1	2	7	4	2	29.7	15	1
1	1961	178	87	2008-11-28	1	2	7	2	5	27.5		1
1	1950	172	91.1	2008-06-05	2	2	6	2	3	30.8		1
1	1961	176	52.6	2008-12-12	1	2	7	1	3	17	18	1
1	1955	182	102.7	2009-08-01	0	2	8	2	4	31		1
0	1964	154	58.2	2010-02-17	0	2	8	1	4	24.5		1
1	1950	182	87.3	2008-08-08	0	2	8	1	5	26.4		1
1	1953	175	82.2	2009-02-14	0	2	6	2	3	26.8	16	1
0	1940	166	57.1	2009-06-16	0	2	7	2	3	20.7		2
0	1949	163.1	68.3	2008-02-08	0	2	7	2	1	25.7	17	1
1	1942	171	71.2	2007-08-30	2	2	4	2	2	24.3	20	2
0	1952	163	62.3	2008-03-12	0	2	8	2	4	23.4	18	1
0	1950	162	78.40000000000002	2009-01-05	0	2	7	3	2	29.9		1
0	1940	156	75.3	2008-07-01	0	0	7	3	1	30.9	16	2
0	1949	158.5	86.3	2010-06-10	0	2	8	1	1	34.6	17	2
1	1966	178	74.1	2008-07-05	0	2	8	1	2	23.4	16	1
1	1966	169	85.40000000000002	2009-06-13	0	2	6	2	3	29.9		1
0	1964	163	52.5	2008-12-18	0	2	7	2	5	19.8		1
0	1958	162	77.3	2008-04-12	1	2	6	2	4	29.5		1
1	1957	171	75.3	2010-01-12	1	2	7	3	1	25.8	12	1
0	1965	181	68.1	2009-07-25	1	2	7	2	2	20.8	16	3
0	1958	162	85.5	2007-05-12	1	2	7	2	4	32.6		1
1	1959	179	94.1	2009-08-08	0	2	8	2	5	29.4		1
1	1952	185	85	2010-05-04	2	2	9	3	2	24.8		5
1	1965	177	84	2010-07-02	2	2	7	2	3	26.8	18	1
0	1949	160	76.40000000000002	2009-08-04	0	2	8	1	2	29.8		2
0	1949	174	69.5	2009-11-18	1	2	7	2	1	23	15	2
1	1965	176	78.8	2008-11-05	1	2	8	3	4	25.4	18	1
1	1945	176	88.90000000000002	2010-05-15	0	2	7	2	1	28.7	17	2
0	1943	163	58.8	2009-02-07	0	0	7	3	1	22.1	15	2
0	1942	154	56.3	2009-04-07	0	2	9	2	2	23.7	16	2
0	1955	161	64.5	2009-09-29	1	2	8	2	3	24.9		1
0	1949	159	58.3	2008-11-25	0	2	7	2	5	23.1	15	3
0	1945	173	67.3	2009-04-28	0	2	8	2	3	22.5		2
0	1967	155	53.6	2010-03-11	1	0	7	2	1	22.3	16	5
1	1968	196	74.5	2009-08-20	0	2	7	2	5	19.4		1
0	1943	161	58.4	2009-01-05	1	2	8	2	4	22.5		2
0	1965	166	71.7	2008-01-14	0	2	7	1	3	26		1
0	1961	160	58.2	2007-10-22	2	2	7	2	1	22.7	16	1
0	1943	166	79.7	2008-10-11	0	2	8	2	1	28.9	17	2
0	1949	160	71	2009-03-19	0	2	8	2	1	27.7	16	3
0	1947	160	69.5	2010-02-16	1	2	5	1	3	27.1	16	2
1	1962	173	88.40000000000002	2008-12-13	0	2	7	2	3	29.5	16	1
0	1951	158	82.8	2008-05-29	0	2	6	2	2	33.20000000000001		1
1	1950	168	68.8	2010-05-07	1	2	8	2	3	24.4	22	1
1	1947	172	72.40000000000002	2009-01-10	0	2	8	2	4	24.5		1
0	1950	172	97.4	2008-08-11	1	2	8	2	1	32.9		1
1	1949	176	75.3	2009-12-14	0	2	7	2	4	24.3		1
0	1966	171	67.1	2008-03-03	0	2	7	2	3	22.9	18	1
1	1961	179	86.40000000000002	2008-11-18	2	2	7	2	4	27	16	1
1	1955	189	112.5	2010-04-24	0	2	7	1	4	31.5		1
1	1956	180	78.1	2008-05-22	2	2	7	1	4	24.1		5
0	1955	165	61.8	2010-06-12	1	2	8	2	2	22.7		1
1	1953	174	83.6	2009-07-11	0	2	7	1	3	27.6		1
1	1943	179	83	2009-11-04	0	2	9	1	2	25.9	17	1
1	1944	174	83.3	2009-06-01	0	2	9	3	1	27.5	22	2
1	1949	174.5	113.4	2008-09-10	1	2	7	3	1	37.5	15	4
0	1939	167	61.4	2008-10-09	0	2	9	1	1	22	15	1
0	1947	159	74.1	2008-08-04	1	2	6	2	3	29.3	16	2
0	1939	172	67.5	2008-09-29	0	2	6	2	4	22.8		2
0	1944	157	61.7	2009-02-25	0	2	8	2	3	25	16	2
1	1943	175	86.8	2008-07-31	0	2	7	2	4	28.3	15	1
1	1966	186	86.2	2008-02-19	0	2	7	1	3	24.9	15	1
1	1954	173	75	2010-02-09	0	2	7	2	3	25.1		1
0	1949	155.2	64	2008-06-05	0	2	6	2	3	26.6		1
1	1958	186	93.2	2008-06-24	1	2	7	3	2	26.9	16	1
1	1940	173	74.40000000000002	2007-07-18	0	2	7	2	1	24.9	16	2
1	1963	176	85.5	2008-03-26	0	2	6	2	3	27.6	19	1
0	1954	173	65.2	2009-12-10	1	2	8	1	4	21.8		1
1	1957	183.5	119.1	2009-09-10	0	2	7	3	5	35.6		1
1	1956	176	80.2	2008-12-15	0	2	7	2	5	25.9		1
0	1940	159	60.5	2008-06-18	0	2	8	2	3	23.9	20	2
0	1967	164	63.3	2009-04-25	2	2	9	1	4	23.5		1
0	1943	169	81.5	2009-03-17	0	2	7	2	2	28.5	18	1
0	1948	143	55.5	2008-11-10	0	0	4	3	1	27.1		2
1	1949	170	67.1	2010-06-17	0	2	7	2	1	23.2	15	1
0	1956	163	82.90000000000002	2010-06-17	0	2	7	3	3	31.2	17	1
0	1945	165	88.40000000000002	2009-04-18	0	2	7	1	3	32.5	16	1
1	1938	166	75.3	2008-12-09	1	2	7	2	2	27.3		2
1	1947	171	91.4	2008-02-21	0	2	8	3	2	31.3		1
1	1956	169	91.4	2008-12-06	1	1	8	3	3	32	15	1
1	1941	176	68	2010-03-16	0	2	8	2	4	22		2
1	1946	167	70	2008-04-12	1	2	6	2	1	25.1		2
0	1949	161	73	2009-08-12	0	1	8	3	1	28.2	15	2
1	1951	170	74.5	2007-11-29	1	2	7	1	3	25.8	17	1
0	1950	171	67	2009-02-06	0	2	8	1	3	22.9	17	1
0	1953	165	70.7	2007-12-06	1	2	8	3	2	26	18	1
1	1960	186	99.1	2008-03-03	0	2	8	1	4	28.6	16	1
1	1938	166	74.7	2008-02-19	1	2	7	2	1	27.1	15	2
1	1950	183	105.7	2010-02-04	0	2	5	2	4	31.6	17	2
0	1966	171.5	74	2010-03-10	0	2	8	2	4	25.3		1
1	1954	189	90.4	2008-06-07	0	2	7	1	4	25.3		1
1	1947	166	71.2	2010-05-12	0	2	6	2	1	25.8	25	2
0	1954	148	62.3	2008-11-20	2	2	8	2	4	28.4	16	1
1	1951	178	96.9	2008-01-24	0	2	6	2	2	30.6		1
0	1949	173	80.90000000000002	2009-06-27	1	2	7	3	3	27		1
0	1950	162	82.6	2009-02-19	1	2	8	2	4	31.5	17	1
1	1958	183	106.3	2009-08-22	0	1	6	2	4	31.7	17	1
0	1958	179.5	78.2	2009-04-20	2	2	10	4	3	24.4		3
1	1958	168	105.7	2008-05-24	0	2	8	3	2	37.5	18	1
1	1957	176	83.40000000000002	2009-07-21	0	2	7	1	3	26.9	27	1
0	1952	167	76.5	2008-08-19	1	2	10	2	4	27.4		1
1	1949	193	102	2010-03-03	1	2	7	2	4	27.4		2
0	1944	170	84.40000000000002	2010-02-16	1	2	8	2	1	29.2	16	2
0	1959	168	68.7	2010-02-27	1	2	7	2	3	24.3		1
1	1938	177	92.7	2009-01-27	1	2	7	2	2	29.6	15	2
0	1952	169	58.5	2010-04-22	0	2	8	2	4	20.5		3
0	1959	168	75.1	2009-08-17	1	2	7	2	3	26.6		1
1	1950	179	90.2	2009-06-20	1	2	7	2	5	28.2		1
0	1950	154	52.7	2008-11-11	0	2	7	2	2	22.2		2
1	1966	176	83.8	2008-02-04	0	2	8	3	3	27.1	16	1
1	1958	171	68.40000000000002	2009-05-14	0	2	7	1	5	23.4		1
1	1963	180	85.2	2009-03-05	0	2	7	2	3	26.3		1
1	1957	176	76.6	2010-03-05	0	2	8	2	4	24.7	20	1
1	1962	178	73	2008-02-18	0	2	7	2	4	23		1
0	1948	162	70	2009-09-11	1	2	7	3	2	26.7	17	2
1	1966	184	85.3	2009-11-21	1	2	6	2	4	25.2		1
0	1946	162	56.4	2009-02-25	0	2	7	1	1	21.5		2
1	1969	178	80.2	2009-10-24	0	2	7	2	2	25.3	16	1
1	1945	178	97.4	2007-08-29	1	2	7	1	5	30.7		1
1	1947	174	80.8	2007-10-23	0	2	8	1	3	26.7	18	2
1	1954	179	85.6	2009-06-22	0	2	7	2	1	26.7		1
1	1967	172	74.2	2008-06-20	0	2	8	2	5	25.1		1
1	1941	172	100.9	2010-02-17	1	2	6	3	2	34.1	18	1
1	1964	187	82.2	2007-05-16	0	2	8	2	3	23.5		1
1	1960	165	81.6	2010-03-26	0	0	6	2	3	30	15	1
1	1968	167	68.7	2010-03-16	0	2	7	2	1	24.6	16	1
1	1955	169	64.40000000000002	2009-04-29	0	2	7	2	3	22.5	21	1
1	1942	170	78.2	2009-08-28	2	2	9	2	1	27.1		2
1	1946	174	110.7	2008-09-22	0	2	7	2	4	36.6		1
1	1953	174	90.1	2008-03-10	0	2	6	2	4	29.8	16	1
0	1959	167	83.1	2009-01-10	2	2	6	2	4	29.8	15	1
1	1958	165	67.6	2009-01-10	1	2	5	2	5	24.8	18	1
0	1959	156	80	2008-02-23	2	2	6	3	2	32.9	16	4
0	1963	166	51.8	2009-05-15	0	2	7	2	3	18.8		1
1	1949	176	73.90000000000002	2009-10-05	1	2	7	2	4	23.9	18	2
0	1953	160	59.1	2008-09-18	1	2	7	2	3	23.1	17	5
1	1960	177.9	84.8	2008-07-22	0	2	6	4	4	27.1		1
1	1939	175	91.1	2009-03-14	1	2	7	2	3	29.7	16	2
1	1946	187	79.40000000000002	2010-01-29	1	2	8	4	2	22.7	16	2
0	1948	167	65.40000000000002	2010-03-16	1	2	6	2	2	23.5	18	2
1	1954	176	84.3	2009-12-19	0	2	8	2	3	27.2	18	2
0	1947	170	88.8	2008-10-20	0	2	6	2	3	30.7		1
0	1961	161	66.6	2010-06-30	2	2	7	2	4	25.7		1
1	1942	170	74	2009-06-25	1	2	12	1	2	25.6	16	1
1	1944	174	74.1	2009-05-18	1	2	6	2	1	24.5		2
0	1966	167	96.2	2008-11-21	0	2	8	2	4	34.5	16	1
0	1968	172	65.40000000000002	2009-05-18	0	2	7	1	2	22.1	22	1
1	1948	188	96.4	2009-11-21	1	2	7	2	4	27.3		2
0	1954	165	65.6	2008-11-10	0	2	6	2	5	24.1		1
1	1954	168	75.7	2010-01-13	2	1	9	4	1	26.8	16	6
0	1962	169	66.3	2010-06-22	1	2	8	1	3	23.2	16	3
1	1967	169	64	2009-07-20	0	2	6	2	3	22.4	16	1
1	1964	170	112.5	2010-04-17	0	2	7	1	1	38.9		1
0	1948	170	86.8	2009-10-19	0	2	6	2	3	30		2
1	1966	183	90.6	2008-01-21	0	2	7	2	3	27.1	18	1
1	1946	177	96.1	2007-11-28	1	2	7	2	3	30.7	17	1
1	1944	175	85.40000000000002	2010-05-04	1	2	7	2	2	27.9	25	2
0	1968	163	57.3	2009-09-11	2	2	7	2	3	21.6		1
1	1962	183	77.7	2009-03-02	1	2	7	2	3	23.2	16	1
1	1951	173	79.3	2010-01-19	0	2	8	2	5	26.5		2
0	1949	158	81.40000000000002	2009-10-13	0	2	7	2	1	32.6		2
0	1968	173	76.8	2008-06-21	0	2	7	1	2	25.7	17	1
0	1938	149	63.6	2008-03-07	0	2	7	1	1	28.6	15	2
0	1966	168	68.6	2010-05-12	0	2	8	2	2	24.3		1
0	1947	160	74.3	2009-03-14	0	2	8	2	3	29		1
0	1965	156	53.2	2008-10-04	0	2	8	2	4	21.9		1
1	1953	181	87.8	2008-08-19	2	2	7	2	4	26.8	16	5
1	1941	181	102	2010-01-12	0	2	7	2	2	31.1		1
1	1964	170	84.5	2010-04-27	0	2	6	2	4	29.2		1
1	1960	181	87.1	2008-05-14	2	2	8	4	3	26.6	16	1
0	1948	167	61.2	2009-11-20	1	2	6	2	4	21.9		1
1	1948	171	86.8	2009-04-02	0	2	9	3	2	29.7		2
0	1956	167	56.3	2010-03-12	1	2	8	1	5	20.2		1
0	1947	161	83.8	2007-09-25	0	2	7	2	1	32.3		2
1	1957	183	98.3	2008-05-31	0	2	9	2	5	29.4		1
0	1949	164	69.2	2009-12-16	0	2	6	2	3	25.7	19	2
0	1966	166	74.7	2009-05-01	0	2	7	2	4	27.1		1
1	1954	166.5	73.3	2008-06-13	0	2	7	2	2	26.6	16	1
0	1945	165	87.6	2010-04-13	2	2	7	3	3	32.20000000000001		2
0	1964	172	83.1	2007-06-07	2	2	7	2	3	28.1		1
1	1940	170	63.9	2008-07-05	0	2	8	3	1	22.1	19	2
0	1945	163	70.7	2008-07-05	1	2	6	1	1	26.6	16	2
1	1938	168	68.1	2008-06-23	1	2	8	3	2	24.1	15	2
1	1944	174	85.7	2010-03-25	0	2	7	2	3	28.3		1
1	1968	172	89.2	2010-01-15	1	1	8	1	5	30.2	16	1
1	1940	182	96.1	2009-01-30	1	2	8	3	2	29	18	2
1	1949	184	88.1	2010-05-12	1	2	8	2	2	26	17	2
1	1959	178	78.7	2010-06-05	0	2	7	3	4	24.8		1
0	1957	155	53.9	2010-06-09	0	2	7	2	3	22.4		1
0	1939	159	67.40000000000002	2009-08-29	0	0	7	1	2	26.7	15	2
0	1966	160	61.6	2007-11-02	0	2	7	2	4	24.1	18	1
0	1943	155	65.40000000000002	2009-03-05	1	2	8	1	3	27.2		2
1	1963	179.5	81.7	2009-09-10	1	2	7	1	2	25.5		1
1	1946	160	63.9	2008-04-14	0	2	9	1	2	25	14	2
1	1959	182	95.6	2009-10-14	0	2	8	3	4	28.9	16	1
1	1944	167	75.7	2009-03-05	2	2	7	2	2	27.1	16	1
1	1948	183	75.5	2010-07-13	0	2	6	2	1	22.5	16	2
1	1948	175	98.8	2009-09-18	1	2	8	3	1	32.3	18	1
0	1965	163	66.5	2009-09-17	2	2	7	2	4	25		1
0	1957	170	70.90000000000002	2009-10-26	0	2	9	1	4	24.5		1
0	1950	164	56	2009-01-15	1	1	7	2	4	20.8	16	1
0	1962	171	72.6	2010-01-18	1	2	8	2	3	24.8		1
0	1945	146	58.7	2010-05-08	0	2	6	2	2	27.5	17	1
1	1965	174	99.6	2007-10-25	1	2	7	2	4	32.9	21	1
1	1964	192		2008-02-06	1	2	7	1	4			1
1	1945	173	93	2008-12-19	1	2	7	2	2	31.1	18	2
1	1969	173	78.1	2010-01-28	2	2	8	1	4	26.1		1
1	1941	174	100.8	2009-08-12	1	2	6	3	1	33.3	16	2
0	1965	167	66.2	2008-09-13	0	2	6	3	3	23.7		1
1	1949	165	73.8	2010-06-01	0	2	7	2	3	27.1		2
0	1957	161	52.6	2010-06-02	0	2	7	2	4	20.3		1
0	1954	177	61.8	2009-10-01	0	2	7	2	3	19.7		1
0	1947	174	75.3	2009-01-29	0	2	7	2	4	24.9		2
0	1946	157	85.2	2008-06-30	0	2	-1	4	1	34.6		2
0	1955	162	81.8	2008-06-03	1	2	6	3	1	31.2	15	1
1	1948	186	85.90000000000002	2007-06-02	0	2	7	2	3	24.8		1
1	1956	184	82.1	2009-11-09	2	0	7	2	2	24.2	25	1
0	1946	172	108.3	2009-04-15	1	2	6	3	3	36.6	21	2
1	1960	176	91.8	2008-07-17	1	2	6	3	3	29.6	20	1
1	1951	167		2010-06-15	0	2	9	4	2		22	2
0	1967	159	54.4	2009-01-12	0	2	7	2	1	21.5		1
0	1963	170	63.9	2008-07-28	0	2	8	1	5	22.1		1
1	1943	176	86.5	2007-12-12	0	2	7	1	1	27.9		2
0	1964	165	60.7	2008-04-14	0	2	8	3	5	22.3		1
0	1955	162	56.2	2008-11-11	1	2	7	2	5	21.4		1
0	1941	165	71.7	2009-11-25	1	2	7	2	2	26.3	18	2
1	1948	177	90.8	2009-02-09	1	2	10	1	1	29	16	2
1	1962	179	74.8	2009-08-26	0	2	6	3	2	23.3	18	1
0	1964	158	73.5	2009-06-08	0	2	8	2	1	29.4	30	1
1	1939	173	91.3	2008-04-12	0	2	8	2	2	30.5	16	2
0	1963	156	63.3	2009-01-12	2	2	7	1	1	26	17	1
1	1946	176	85.40000000000002	2009-10-28	1	2	8	1	5	27.6		1
1	1964	169	69.1	2008-01-15	2	1	6	2	2	24.2	16	1
0	1949	173	80	2010-04-20	1	2	7	4	4	26.7	21	1
1	1959	200	72.3	2009-07-11	2	2	8	3	2	18.1	17	1
1	1961	173	64.1	2007-10-27	0	2	7	3	3	21.4	15	1
1	1950	179	72	2009-11-11	1	2	7	2	2	22.5	26	1
0	1941	161	55.6	2010-06-25	1	2	6	2	1	21.4	16	2
1	1952	171	83.8	2010-03-16	1	2	6	1	3	28.7		1
1	1943	174	88.6	2008-03-10	0	2	9	1	1	29.3		2
0	1939	160	72.7	2008-10-22	0	2	6	2	3	28.4		2
0	1953	168	59.9	2010-05-24	0	2	9	1	3	21.2	18	1
0	1968	151	92.4	2008-10-02	0	0	6	2	1	40.5		1
0	1949	162	111.5	2007-09-11	1	2	7	2	4	42.5	20	3
0	1945	157	75.3	2010-02-11	0	2	5	3	1	30.5	16	1
0	1946	169	70.40000000000002	2009-12-01	0	2	6	2	1	24.6		1
1	1941	175.5	76.90000000000002	2009-06-12	0	2	6	2	3	25.1		2
1	1944	160	67.6	2009-08-28	0	2	8	2	2	26.4		2
0	1943	152	44.20000000000001	2008-11-07	0	2	6	2	2	19.1	17	2
1	1965	182	108	2009-03-05	0	2	7	2	4	32.6	16	1
1	1962	186	79.5	2008-05-27	0	2	8	2	3	23	16	1
0	1945	163	63.4	2007-10-13	0	2	7	1	2	23.9		1
1	1958	168	62.8	2008-04-19	2	1	7	3	3	22.3	16	1
0	1956	172	83.40000000000002	2008-05-24	0	2	6	3	3	28.2	16	1
0	1962	169	66.6	2010-07-05	0	2	7	2	4	23.3	16	1
0	1945	157	61.5	2008-05-24	0	2	7	2	4	25	17	2
0	1964	165	67.2	2009-09-10	0	2	6	1	4	24.7	22	1
1	1939	181	81.8	2007-12-06	0	2	7	1	4	25		1
0	1954	164	65.3	2009-03-18	1	2	7	1	4	24.3	18	1
0	1946	153	51.2	2009-12-09	0	2	8	4	2	21.9	16	2
0	1962	169	72.40000000000002	2008-07-11	1	2	7	2	4	25.3		1
1	1964	161	83.5	2009-02-25	1	2	7	3	2	32.20000000000001	16	1
0	1957	161	67.90000000000002	2008-08-01	0	2	7	2	5	26.2		1
1	1944	172	72.1	2008-12-03	1	2	7	1	4	24.4		1
0	1945	156	73.7	2009-01-23	1	0	8	3	1	30.3	15	1
1	1948	176	70.7	2009-04-22	0	2	7	1	4	22.8		1
0	1950	163	63.3	2009-05-07	1	2	8	1	3	23.8		1
0	1949	168	106.2	2010-04-16	1	2	7	3	2	37.6	17	2
0	1938	159	65.5	2007-10-31	1	2	7	3	2	25.9	16	2
1	1958	171	88.3	2008-07-31	0	2	8	2	4	30.2	16	1
1	1949	189	128.3	2008-09-20	1	2	7	3	4	35.9	24	1
1	1967	183	89	2009-06-15	1	2	7	2	3	26.6	18	1
1	1956	180	102.7	2008-02-16	0	2	7	2	4	31.7		1
1	1948	173	78.6	2008-02-22	0	2	7	2	4	26.3		1
1	1942	170	87.40000000000002	2008-11-18	1	2	8	3	1	30.2	15	2
0	1949	164	74.3	2009-04-17	2	2	6	3	3	27.6	18	1
0	1957	159	71.40000000000002	2008-03-15	0	2	8	2	3	28.2	17	1
1	1967	177	69.90000000000002	2008-06-03	1	2	7	1	3	22.3		1
1	1960	173		2007-07-27	1	2	7	3	1		16	4
1	1954	165	69.40000000000002	2008-12-03	0	2	8	1	3	25.5		2
1	1957	177	106.4	2009-03-05	2	2	7	2	2	34	16	1
1	1962	180	67.8	2008-12-10	1	2	8	2	2	20.9		1
0	1950	158	61	2009-05-20	1	2	7	1	1	24.4	16	1
1	1949	182	75.90000000000002	2007-12-05	1	2	7	2	3	22.9	16	1
0	1961	153	56.6	2010-02-13	0	2	9	2	3	24.2	16	1
0	1953	167	68.3	2010-07-01	0	2	6	2	2	24.5		1
0	1955	159	83.1	2008-09-01	0	0	7	3	2	32.9	16	1
1	1948	170	57.8	2008-12-08	0	2	7	1	2	20		2
0	1942	169	62.5	2007-06-28	1	2	6	2	2	21.9		1
0	1950	174	78.8	2009-08-04	0	2	8	2	1	26		1
0	1951	170	91.7	2010-07-16	1	2	7	2	3	31.7	19	1
0	1937	154	53.9	2007-09-06	1	2	6	3	3	22.7		2
0	1965	163	95	2009-09-09	1	2	7	2	3	35.8	18	1
1	1960	192	98.7	2010-05-22	1	2	7	3	4	26.8	20	1
0	1954	167	71.5	2008-08-16	1	2	8	2	3	25.6	16	1
0	1952	168.5	67.7	2008-11-01	1	2	8	2	2	24		1
1	1946	173	74.3	2010-03-18	0	2	9	2	1	24.8		2
0	1956	167	81.5	2009-07-14	0	2	6	1	5	29.2		1
1	1951	175	85.2	2008-05-22	0	2	7	2	4	27.8		1
0	1945	170	70.8	2008-08-23	0	2	7	2	3	24.5	20	1
1	1950	185	105.7	2009-10-29	1	2	7	2	4	30.9		1
0	1951	168	98.9	2009-02-14	1	2	7	2	3	35	16	1
0	1948	157	76.40000000000002	2007-08-15	0	0	6	3	1	31	15	1
1	1956	181	83.1	2007-09-28	1	2	7	2	5	25.4		1
1	1946	173	91.3	2008-06-13	0	2	7	2	2	30.5	17	2
1	1964	179	79.7	2010-03-19	0	2	6	2	3	24.9	17	1
0	1962	159	60.6	2007-12-13	1	2	8	2	3	24	15	1
0	1946	163	74.3	2008-09-23	1	2	7	1	2	28		2
1	1944	170	73.1	2009-03-27	0	2	8	2	4	25.3		2
0	1965	152	65.2	2008-10-23	0	2	7	1	3	28.2	18	1
1	1944	180	78	2010-02-17	0	2	9	2	3	24.1		2
1	1956	170	88	2010-06-28	0	2	7	2	4	30.4	16	1
0	1945	160	65.1	2009-05-18	0	2	9	1	3	25.4	21	2
1	1947	183.5	85.5	2009-10-31	1	2	8	2	3	25.5	16	1
1	1964	174	99.1	2008-01-08	0	2	6	2	3	32.70000000000001	20	1
1	1944	174	81.3	2009-12-18	1	2	8	2	4	26.9	16	2
1	1954	184	81.40000000000002	2009-08-28	1	2	8	2	2	24	19	1
0	1954	173	86.5	2008-10-14	1	2	8	2	3	28.9	17	1
0	1959	165	65	2009-08-08	0	2	6	2	3	23.9		1
1	1947	178	89	2008-09-05	1	2	6	2	3	28.1		2
1	1953	166.5	69.8	2009-11-07	1	2	7	3	3	25.3		1
1	1953	173	90.8	2009-03-18	0	2	8	3	4	30.3	18	1
1	1949	172.3	72.2	2008-09-26	1	2	7	2	4	24.4		1
0	1966	173	88.3	2009-09-10	0	2	7	2	3	29.5	18	1
0	1946	159	61.4	2009-01-06	0	2	9	1	2	24.3	18	1
1	1955	173	74.90000000000002	2008-03-13	0	2	6	2	3	25	16	1
1	1950	183	84.5	2008-10-10	0	2	7	2	2	25.2	18	1
0	1963	166	60.6	2008-03-11	0	2	8	2	4	22	22	1
0	1949	164	65.7	2009-12-09	2	2	7	2	2	24.4		1
1	1964	177	83.40000000000002	2009-02-06	1	1	7	3	3	26.6		1
1	1944	170	82.90000000000002	2009-12-04	0	1	10	2	1	28.7	16	2
1	1969	179	72.6	2010-05-28	0	2	7	2	3	22.7	22	1
0	1948	166	70.5	2008-07-17	1	2	6	1	2	25.6	15	1
0	1950	160	69.3	2009-07-11	0	2	8	2	3	27.1	16	1
1	1963	174	66.3	2008-12-17	0	2	8	1	2	21.9	17	1
1	1947	177	81.40000000000002	2009-12-15	0	2	6	2	2	26	19	1
1	1942	167	63.2	2008-07-21	0	2	7	2	1	22.7	22	2
0	1944	167	60.9	2009-01-05	2	2	7	2	2	21.8	20	1
0	1958	168	73.3	2008-05-15	1	2	8	3	3	26	15	2
1	1962	177	92	2007-11-22	1	2	6	1	3	29.4	17	1
1	1956	174	78	2007-08-11	0	2	7	1	4	25.8	16	1
0	1963	162	73.8	2009-02-16	1	2	7	1	4	28.1	17	1
0	1962	165	58.2	2009-02-27	0	2	7	1	3	21.4	20	1
1	1969	174	83.8	2009-09-29	1	2	7	3	4	27.7		1
0	1948	158	60.5	2009-11-05	0	2	7	1	3	24.2	16	1
0	1955	175	96.3	2009-08-15	0	0	6	2	2	31.4		1
1	1961	178	82.8	2008-04-11	2	2	8	3	1	26.1	15	1
0	1965	158	56.2	2009-10-15	1	2	7	2	4	22.5		1
0	1958	165	89.5	2009-05-29	1	2	7	2	2	32.9	18	1
0	1962			2010-05-06	0	2	7	2	1		16	1
0	1944	175	93.9	2008-08-13	0	2	11	2	1	30.7	18	2
1	1957	173	89.8	2008-11-29	0	2	7	2	4	30		1
0	1940	167	61	2008-09-25	0	2	8	2	2	21.9		2
1	1955	175	79	2010-05-22	1	2	6	3	5	25.8	16	1
0	1962	170	84.5	2007-10-11	2	2	6	2	3	29.2	29	1
1	1951	184	94.5	2010-06-12	0	2	6	2	4	27.9	25	1
0	1941	163	66.7	2008-08-28	1	2	8	1	2	25.1		2
1	1956	179	85.6	2008-06-20	2	2	8	3	4	26.7		1
1	1969	174	84	2010-06-01	1	2	7	1	3	27.7	21	1
0	1952	166	100.2	2008-12-18	1	2	5	3	1	36.4	20	3
1	1940	180	96	2010-03-05	0	2	9	3	3	29.6		2
0	1962	156	60.3	2008-10-13	1	2	6	3	3	24.8	16	1
0	1964	165	60.4	2010-01-21	0	2	7	2	5	22.2		1
0	1946	161	70.3	2009-03-18	0	2	6	1	2	27.1	16	2
1	1948	178		2009-11-26	1	2	7	3	2		18	2
0	1950	157	70	2008-10-11	1	2	7	1	4	28.4		1
1	1958	177	77.2	2008-03-04	1	2	7	2	3	24.6	16	1
1	1946	173	86.1	2009-10-07	0	2	9	2	1	28.8		2
1	1963	188	98.1	2010-04-08	0	2	9	3	3	27.8	16	1
1	1966	163	70.7	2010-02-01	2	2	5	3	2	26.6	16	5
1	1946	183	89	2008-12-03	0	2	7	3	1	26.6	17	2
1	1956	175	81.8	2009-11-24	2	2	7	2	1	26.7		1
0	1943	160	78.7	2007-08-03	0	0	6	2	2	30.7	21	2
1	1948	174	109.7	2008-05-08	0	2	8	3	3	36.20000000000001		2
1	1946	174	97.7	2008-10-24	0	2	8	2	2	32.3		2
1	1948	163	65.90000000000002	2008-06-06	1	2	10	2	4	24.8		1
1	1965	178	86.90000000000002	2008-02-13	0	2	7	2	2	27.4	18	1
1	1965	173	91.8	2008-06-20	0	2	7	2	4	30.7	21	1
1	1950	167	68.1	2008-08-05	1	2	6	1	4	24.4	17	1
0	1948	163	64	2010-06-14	1	2	10	2	2	24.1		1
1	1946	177	88.1	2010-05-10	0	2	8	2	3	28.1		2
1	1945	187	112.9	2010-05-20	1	2	6	2	3	32.3		2
0	1940	160	82	2009-07-27	1	2	8	1	1	32		1
1	1950	180	80.3	2009-06-25	1	2	7	2	4	24.8		1
0	1938	161	93.8	2008-05-08	0	2	7	2	2	36.20000000000001	17	2
1	1966	181	81.7	2010-05-28	0	1	7	2	1	24.9	18	1
1	1953	173	90.1	2010-04-16	0	2	7	2	4	30.1	22	1
0	1944	159	63.2	2009-12-12	1	2	7	2	3	25	17	2
1	1946	179	78.40000000000002	2010-02-09	0	2	9	2	3	24.5		2
0	1967	157	78.6	2008-02-13	0	2	8	2	1	31.9	18	1
0	1956	169	82	2009-06-24	2	2	7	3	2	28.7	17	4
0	1962	163	54.8	2009-02-13	0	2	7	3	1	20.6	17	1
0	1951	168	68.7	2009-02-09	1	2	7	2	4	24.3	21	1
1	1969	174	69.7	2010-02-25	0	2	7	1	4	23		1
1	1953	190	88.2	2009-11-07	0	2	7	1	3	24.4	17	1
1	1960	176	84.90000000000002	2007-08-03	0	2	7	2	4	27.4		1
1	1948	176	84.3	2007-10-11	1	2	7	2	2	27.2	16	1
0	1955	167	102.4	2009-02-07	0	2	8	2	3	36.70000000000001		1
1	1945	173	100.9	2009-05-11	1	2	8	2	2	33.70000000000001	18	2
1	1951	173	64.2	2009-09-12	0	2	6	3	3	21.5		1
1	1948	194	80.7	2008-12-04	1	2	8	3	3	21.4		1
0	1948	164	59.8	2007-10-26	0	2	7	1	5	22.2		1
1	1963			2010-01-26	1	2	6	4	1		16	4
1	1948	181	84.90000000000002	2010-03-15	0	2	7	2	3	25.9		1
0	1957	166	73.40000000000002	2010-02-08	1	2	8	2	3	26.6		1
0	1944	168.9	85.1	2008-09-05	0	2	7	2	3	30.2		1
0	1952	165	60.4	2008-06-07	0	2	7	2	3	22.2	16	1
1	1967	173	84.7	2008-04-19	0	2	6	2	3	28.3	16	1
0	1960	166	60.9	2009-06-16	1	2	6	2	4	22.1	18	1
1	1954	179	101.1	2008-07-23	0	2	8	3	3	31.6	16	1
0	1964	167	65.6	2008-07-29	0	2	9	1	4	23.5		1
1	1941	166	60.5	2009-02-06	0	2	7	2	2	22	16	2
0	1961	173	64.8	2009-08-21	2	2	8	3	2	21.7	17	4
1	1951	173	92.5	2009-04-23	0	1	6	3	3	30.9	32	5
0	1963	158	50.5	2008-06-16	0	2	6	2	4	20.2		1
0	1957	163	85.1	2009-08-24	0	2	6	2	5	32		1
0	1963	167	65.3	2008-05-28	0	2	8	2	3	23.4		1
0	1945	162	72.6	2008-08-05	1	2	7	3	2	27.7	17	2
0	1942	160	74.8	2008-01-31	1	2	9	2	2	29.2		2
0	1962	170	63.1	2010-05-17	0	2	8	2	4	21.8	16	1
0	1962	161		2010-03-27	0	2	6	1	5			1
0	1951	161	78	2008-12-13	0	2	6	2	2	30.1	16	1
0	1955	161	61.4	2008-11-12	0	2	7	2	4	23.7	22	1
1	1953	183	83.1	2008-09-22	0	2	7	2	2	24.8	16	1
1	1944	171		2008-06-27	0	2	7	4	1			2
0	1950	168	61.7	2010-03-03	2	2	7	3	2	21.9	16	1
0	1946	163	60.5	2008-07-26	0	2	8	1	2	22.8	21	2
1	1943	171	82.40000000000002	2007-12-05	0	2	7	2	2	28.2	15	2
0	1948	166	71.3	2010-05-13	0	2	7	2	2	25.9		2
0	1967	157	56.2	2010-03-26	2	0	8	1	4	22.8	18	1
1	1950	180	94	2008-05-01	1	2	8	2	3	29	16	2
0	1956	172	75	2008-08-11	0	2	6	1	2	25.4	17	1
0	1945	170	106.1	2008-05-02	0	2	7	2	4	36.70000000000001		1
0	1946	160	54	2010-05-29	1	2	7	1	4	21.1	16	1
0	1949	161	95.9	2008-06-30	0	2	6	3	1	37	20	1
0	1959	167	64.2	2009-11-02	0	2	8	2	1	23	18	1
1	1949	183	89.2	2009-01-30	0	2	8	1	4	26.6		1
0	1959	165	94.8	2010-04-21	0	2	7	2	3	34.8	18	1
1	1945	174	78.90000000000002	2010-05-26	1	2	8	2	3	26.1		2
0	1956	159	57	2009-08-06	1	2	8	2	3	22.5	18	1
0	1946	161	51.9	2008-06-06	1	2	8	1	1	20	16	2
0	1946	169	75.7	2009-03-23	0	2	6	2	2	26.5		2
1	1957	169	72.2	2008-01-23	1	2	8	1	4	25.3		1
1	1942	168	92.1	2009-08-24	1	2	7	2	2	32.6		2
0	1958	159	52.2	2009-08-29	0	2	6	2	4	20.6	16	1
0	1965	165	101.1	2009-10-27	0	2	7	2	3	37.1		1
1	1958	171	99.7	2010-01-09	0	2	7	3	3	34.1	25	1
0	1953	165	68.7	2007-11-13	0	2	7	2	4	25.2	18	1
0	1964	166	70.1	2009-05-05	2	2	5	3	1	25.4	17	4
1	1965	177	105.5	2009-04-06	1	0	7	3	3	33.70000000000001	16	1
0	1950	162	77.7	2007-09-17	2	2	8	2	1	29.6	15	1
1	1960	177	78.40000000000002	2008-01-09	0	2	8	2	3	25		5
0	1954	167	90.7	2008-12-20	0	2	8	3	3	32.5		1
1	1939	182	101	2009-03-07	1	2	8	2	2	30.5		2
0	1957	163	52.7	2009-03-06	0	2	7	1	4	19.8		1
1	1969	184	86	2010-03-16	1	2	7	1	4	25.4		1
0	1946	177	78.8	2010-03-05	0	2	7	2	3	25.2		1
1	1942	184	96.6	2008-10-31	1	2	6	3	3	28.5		2
1	1957	180	81.8	2009-03-06	0	2	6	2	4	25.2		1
1	1940	172	114.9	2008-06-16	0	2	9	2	4	38.8	18	1
0	1951	161	66	2009-09-11	1	2	7	2	4	25.5		1
0	1953	158	51.8	2008-09-23	0	2	7	2	3	20.7		1
0	1955	147	57.9	2010-02-18	0	2	7	3	2	26.8	17	1
1	1946	171	82.3	2009-02-20	1	2	8	2	3	28.1	16	2
0	1964	163	66.2	2008-04-12	0	2	8	3	4	24.9	18	1
1	1959	192	113.6	2008-09-18	1	2	6	2	3	30.8	16	1
1	1963	172	77.6	2009-07-18	0	2	7	2	5	26.2	24	1
0	1958	171	62.2	2008-05-17	0	2	8	1	4	21.3		1
1	1964	187	84.8	2009-05-09	0	2	6	1	3	24.3	18	1
0	1952	157	58.6	2008-03-15	0	2	6	2	3	23.8	18	1
0	1955	154	79.8	2009-06-20	0	0	6	3	1	33.6		1
0	1946	163	80.3	2008-11-03	1	2	7	3	2	30.2		2
0	1948	172	72.2	2009-09-30	1	2	8	3	1	24.4		2
0	1964	173	84	2010-02-18	2	2	6	2	2	28.1		1
0	1948	163	58.2	2007-08-14	0	2	7	2	3	21.9	16	1
1	1955	175	80.8	2009-10-15	0	2	6	2	3	26.4	17	1
0	1949	169	75.3	2008-06-19	0	1	12	4	3	26.4	22	2
0	1939	164	59.8	2008-09-19	0	2	7	2	3	22.2	17	2
1	1957	180	66.6	2009-08-05	0	2	8	1	4	20.6		1
1	1949	160	66.90000000000002	2010-05-24	1	2	7	3	3	26.1	26	2
0	1946	172	64.2	2009-07-11	1	2	8	2	2	21.7		2
1	1947	167	100.3	2009-03-19	0	2	6	3	1	36	21	2
0	1948	166	70.40000000000002	2008-08-04	0	2	8	2	1	25.5	16	4
1	1943	178	68.1	2009-04-04	1	2	8	1	2	21.5		2
1	1943	179	99.8	2008-12-09	0	2	7	3	1	31.1	15	2
1	1946	181	86.40000000000002	2008-11-13	1	2	8	2	2	26.4	17	2
0	1953	173	97.9	2009-09-05	0	2	6	2	4	32.70000000000001	15	1
1	1961	172	75.3	2010-01-23	1	0	6	3	1	25.5	18	4
1	1952	175	105.1	2010-04-29	1	2	8	2	5	34.3	18	1
0	1959	162	64.7	2007-12-13	0	2	7	2	3	24.7		1
0	1960	155	59.9	2008-10-16	0	2	8	2	4	24.9	18	1
0	1947	161	73.40000000000002	2008-06-13	1	2	6	1	2	28.3		2
0	1943	167	82.6	2008-02-27	1	2	8	2	3	29.6		2
0	1968	159.5	58.1	2008-12-13	0	2	8	2	4	23		1
1	1951	182	98.2	2009-10-12	1	2	6	2	3	29.6		1
1	1940	171	88	2010-09-28	1	2	7	3	2	30.1	18	2
0	1962	160		2008-06-10	0	2	8	3	2			4
0	1941	166	77.1	2007-05-11	0	2	7	1	1	28	15	1
1	1950	177	97.6	2009-09-11	0	2	7	2	4	31.2	16	1
0	1962	161	73.5	2007-07-12	0	2	5	3	3	28.4	16	1
0	1952	160	89.8	2008-10-06	0	2	7	2	1	35.1		3
1	1960	180	86.6	2009-11-23	1	2	6	3	3	26.7	30	1
0	1954	178	74.7	2009-03-12	2	2	8	2	3	23.6		1
1	1946	177	76.5	2009-08-29	0	0	7	2	4	24.4		2
0	1960	172	88.3	2008-08-22	0	2	8	2	3	29.8	18	1
1	1957	176	74.5	2009-09-29	0	2	7	1	2	24.1	16	1
0	1965	154	48.9	2008-06-17	0	2	7	1	2	20.6		1
0	1962	153	48.8	2010-01-09	0	2	8	2	4	20.8	16	1
1	1952	180	84.3	2009-03-23	0	2	7	1	4	26	24	1
0	1943	156	69.40000000000002	2010-07-05	0	2	7	2	3	28.5	18	2
0	1952	155	87	2010-06-11	1	2	7	2	1	36.20000000000001	18	1
1	1954	174	80.6	2009-06-27	0	2	7	2	4	26.6		1
1	1942	171	74.90000000000002	2008-10-18	0	2	7	2	3	25.6	20	2
1	1963	176	77.1	2007-12-08	0	2	7	2	3	24.9	18	1
1	1954	182	89	2007-08-17	0	2	7	2	2	26.9	18	1
1	1960	183	87.90000000000002	2007-09-17	0	2	6	3	5	26.2	18	1
1	1942	182	101.2	2008-10-03	1	2	7	2	3	30.6	21	2
0	1953	152	50	2009-07-30	0	1	7	3	1	21.6	21	4
1	1961	167	103.1	2008-11-29	1	2	6	3	3	37	18	1
0	1938	157	56.6	2007-12-17	0	2	8	2	2	23		2
1	1961	175	78.1	2007-06-21	0	1	6	4	1	25.5	19	4
0	1948	162	103.7	2009-06-18	2	2	6	3	3	39.5		2
1	1953	179	86.2	2007-12-07	1	1	8	3	4	26.9	15	1
1	1964	171	84.7	2009-03-14	1	2	7	2	4	29	17	1
0	1946	174	81.2	2010-03-29	0	2	8	3	1	26.8		2
1	1947	168	72.7	2008-04-03	0	2	7	1	3	25.8	23	1
0	1948	167	77.2	2008-07-30	0	2	8	2	3	27.7	18	1
1	1938	184	75.40000000000002	2008-11-06	2	2	7	2	1	22.3	15	2
1	1950	172	77.1	2010-05-28	2	2	7	2	3	26.1	17	2
1	1943	178	81.3	2009-07-03	1	2	7	2	3	25.7		1
1	1955	174	92	2008-12-04	1	2	7	1	5	30.4	17	1
0	1963	166	71	2009-02-05	0	2	6	3	1	25.8		5
0	1955	157	73.7	2008-06-19	1	2	7	1	3	29.9		1
1	1957	168	75.8	2009-12-10	2	2	7	1	2	26.9	16	1
1	1951	177	109.2	2009-11-27	2	2	6	3	4	34.9	16	1
0	1961	158	57.4	2009-11-18	2	2	5	4	1	23	16	4
1	1958	178	70.5	2009-04-15	1	2	7	1	4	22.3		1
1	1949	173		2009-11-16	1	2	8	4	3			2
0	1962	155	62.8	2007-09-26	0	2	6	2	2	26.1		1
1	1967	173	74.7	2008-12-12	2	2	7	1	5	25		1
0	1942	163	59.8	2007-11-09	0	2	8	2	2	22.5	16	2
1	1954	174	96.9	2008-01-17	0	2	9	2	3	32	15	1
0	1949	174	75.1	2009-04-04	0	2	6	1	3	24.8	16	1
0	1958	161	86.3	2009-07-07	1	2	6	2	2	33.3	17	1
0	1954	160	53.6	2009-02-23	2	1	7	2	4	20.9	-1	1
0	1959	155	50.8	2007-05-02	2	2	9	4	1	21.1		4
1	1944	172	81.6	2010-05-06	1	2	9	2	2	27.6	18	2
1	1945	172	103.7	2010-02-12	1	2	6	2	2	35.1		2
1	1962	170	91.2	2010-02-03	2	2	6	2	2	31.6		5
0	1956	165	83.8	2007-10-19	0	2	7	1	5	30.8		1
1	1950	190	94.3	2008-07-05	1	2	6	2	3	26.1		1
1	1966	178	71.1	2007-11-28	0	2	7	2	3	22.4		1
0	1962	162	70.3	2009-10-15	2	2	8	2	4	26.8	17	1
1	1964	179	77.6	2008-05-29	0	2	8	2	3	24.2	17	1
1	1959	174	81.3	2009-09-03	2	2	6	2	4	26.9	17	1
0	1958	164	56	2009-04-20	0	2	7	1	4	20.8	19	1
1	1947	179	82.3	2008-01-24	0	2	6	1	5	25.7		1
1	1960	180	95	2009-08-20	0	2	7	2	3	29.3	16	1
0	1956	170	68.90000000000002	2009-02-09	0	2	7	1	4	23.8	16	1
0	1945	160	66.3	2010-02-05	0	2	7	3	2	25.9		2
1	1956	173	111.2	2007-12-08	1	2	7	2	2	37.20000000000001	17	1
0	1945	160	64.2	2008-03-17	0	2	7	3	3	25.1	15	1
0	1961	164	65.5	2008-12-02	0	2	7	1	2	24.4	16	1
0	1948	161	66.40000000000002	2009-07-08	0	2	8	1	2	25.6	17	2
0	1956	163	55.6	2009-06-24	0	2	8	1	3	20.9		1
0	1968	159	85.3	2009-07-09	2	2	8	2	5	33.70000000000001	18	1
0	1953	162	116.6	2010-04-01	1	2	8	2	4	44.4	21	1
1	1956	185		2009-09-21	1	2	8	2	5			1
0	1967	168	86.6	2010-06-22	0	2	7	2	2	30.7		1
1	1940	185	70.40000000000002	2007-09-19	0	2	7	2	3	20.6		2
1	1943	172	73.2	2008-07-10	1	2	8	2	3	24.7		2
1	1941	176	79.3	2008-10-23	0	2	7	1	2	25.6		2
0	1945	153.5	68.5	2009-03-19	1	2	7	2	2	29.3	16	2
0	1943	170	79.2	2008-04-11	0	2	7	2	1	27.4		1
1	1966	174	95.7	2008-01-31	0	2	7	2	2	31.6		1
0	1953	158	47.9	2008-10-23	0	2	7	3	2	19.2	21	2
1	1947	182	79.3	2008-05-08	1	2	6	1	4	23.9	18	1
1	1950	182	90.6	2009-11-04	2	2	8	2	2	27.4	21	2
0	1967	169	62.8	2009-09-21	1	2	9	1	4	22	21	1
1	1941	182	87	2009-01-22	0	2	7	3	2	26.3	15	2
1	1952	178	110.3	2009-09-04	1	2	7	2	4	34.8	18	1
0	1958	157	60.1	2010-06-07	0	2	6	2	3	24.4	16	1
1	1946	174	74.7	2008-02-08	1	2	8	2	3	24.7		1
1	1939	173	72.90000000000002	2008-11-22	2	2	8	2	2	24.4	16	2
0	1966	155	74.8	2007-11-16	0	2	7	2	3	31.1		1
1	1946	179	99.9	2010-01-22	0	2	7	2	3	31.2		2
1	1959	169	66.8	2008-08-22	2	2	9	2	1	23.4	16	1
0	1962	175	76.8	2008-05-27	1	2	7	1	3	25.1	15	1
1	1947	183	86.7	2007-06-05	0	2	8	1	4	25.9		2
1	1959	171	57.4	2009-04-20	0	2	8	1	3	19.6		1
1	1961	187	115.1	2008-12-10	1	2	6	2	5	32.9	16	1
0	1960	165	58.6	2008-05-22	0	2	7	1	2	21.5	16	1
0	1953	166	64.6	2008-07-12	1	2	6	2	2	23.4	16	1
1	1955	180	82.90000000000002	2007-12-18	0	2	8	1	2	25.6	17	1
1	1948	179	100.9	2009-03-21	1	2	9	3	3	31.5		2
1	1952	175	84.7	2010-02-22	1	2	7	3	3	27.7	19	2
0	1956	172	75	2009-07-18	0	2	8	2	1	25.4	16	1
0	1947	173	70.8	2009-11-21	0	2	7	1	2	23.7	18	3
1	1948	175	79.2	2008-06-05	2	2	9	2	2	25.9	16	1
1	1940	174		2008-08-27	0	2	6	3	3			2
0	1959	165		2009-11-19	2	2	6	3	2			1
0	1950	166.9	79.6	2010-02-16	2	2	7	3	3	28.9	21	1
0	1966	164	86.2	2008-08-02	0	2	8	3	4	32		1
0	1961	163.5	70.3	2009-07-31	2	2	8	3	3	26.5	16	1
1	1941	178	95.8	2010-06-30	1	2	8	2	1	30.2	15	1
1	1949	161	79.8	2009-06-10	0	2	7	2	1	30.8		1
0	1953	174	78	2010-07-09	0	2	8	4	4	25.8		1
1	1960	170	86.1	2009-06-30	0	1	-3	1	2	29.8	25	5
1	1960	189	89.8	2010-06-30	1	2	8	2	4	25.1		1
1	1943	176	93.8	2010-05-14	1	2	7	2	1	30.3	16	2
1	1942	190	89.90000000000002	2008-04-12	1	2	8	2	2	24.9	18	1
0	1967	163	59.5	2009-04-15	1	2	7	2	2	22.4		1
1	1944	166	69.3	2009-03-26	1	2	7	1	2	25.1	15	2
1	1951	189	95.3	2010-03-22	1	2	8	2	4	26.7		1
1	1946	166	95.4	2009-08-07	2	2	8	1	2	34.6	16	2
0	1943	162	66.90000000000002	2010-03-16	0	2	7	2	1	25.5	16	2
1	1943	184	95.1	2008-02-27	0	2	6	3	2	28.1	22	2
1	1946	176	75.8	2007-08-21	0	2	7	2	2	24.5		2
0	1952	161		2010-06-10	0	2	7	3	2			1
0	1954	167	81.2	2007-12-13	0	2	7	2	4	29.1	18	1
0	1954	176	69	2007-07-02	2	2	7	2	1	22.3	15	1
1	1942	174	102	2009-07-30	2	2	7	3	2	33.70000000000001	15	2
0	1962	161	68.1	2010-01-09	0	2	8	2	5	26.3	19	1
0	1947	156	53	2009-01-30	0	2	8	2	1	21.8	21	2
1	1958	172	73	2008-12-05	0	2	8	1	2	24.7		1
0	1941	153	59.1	2007-05-22	0	1	9	3	3	25.2	20	2
1	1944	183	91.9	2010-06-17	0	2	7	2	4	27.4		2
1	1961	166	77.90000000000002	2009-10-17	0	2	8	1	5	28.3		1
0	1966	162	65.90000000000002	2007-09-28	1	2	8	2	3	25.1	16	3
0	1943	156	65.8	2009-07-03	0	2	6	3	1	27	18	2
0	1941	166	72.6	2007-10-15	0	2	7	2	3	26.3	20	2
1	1955	191	95.9	2009-05-08	0	2	5	2	2	26.3	17	1
1	1946	183	95.6	2010-06-11	0	2	6	2	2	28.5	17	1
0	1942	157	70.40000000000002	2008-08-18	0	2	7	2	2	28.6		2
1	1944	166	82.6	2008-04-10	1	2	6	3	3	30		2
1	1954	170	89.3	2009-11-02	1	2	7	2	3	30.9	19	1
1	1962	176	82.5	2009-06-26	0	2	7	1	3	26.6		1
1	1961	176	92.9	2010-01-23	1	2	7	3	3	30		1
0	1960	160	79.7	2007-11-21	0	2	6	1	3	31.1		1
1	1947	179	72.5	2008-04-18	0	2	9	2	1	22.6	16	2
1	1942	168	96.1	2009-06-25	0	2	7	1	4	34	16	1
0	1960	172	82.5	2009-03-11	2	2	7	2	4	27.9		1
0	1955	155	59	2009-02-26	0	0	7	2	3	24.6	17	1
1	1951	183	82.7	2010-03-04	1	2	7	2	4	24.7		1
0	1944	168	76.6	2009-05-02	0	2	8	3	4	27.1	15	1
1	1946	179	89.2	2007-05-17	1	2	7	1	4	27.8		1
0	1957	164	83.5	2008-08-13	0	2	7	2	3	31	16	1
0	1961	164	55.8	2008-03-10	0	2	7	2	2	20.7		1
1	1955	172	80.7	2007-11-06	0	2	7	2	3	27.3	16	1
0	1957	157	71	2008-08-11	0	2	7	3	1	28.8	16	4
1	1964	183	116.9	2008-02-08	2	2	6	3	1	34.9	16	1
1	1952	179	90.1	2007-11-09	1	2	5	2	4	28.1	17	1
1	1967	177	85.8	2008-10-28	0	2	8	2	4	27.4	16	1
0	1967	163	58.4	2008-07-17	1	2	7	2	2	22	17	1
0	1947	160	77.5	2009-09-04	0	2	7	3	1	30.3	19	1
0	1961	160	66.7	2010-05-05	1	2	8	2	2	26.1	16	1
0	1944	156	90.7	2009-10-27	0	2	6	2	1	37.3		2
1	1955	184	74.40000000000002	2008-09-19	1	2	7	1	4	22		1
1	1948	182	111.3	2008-06-06	0	2	6	3	3	33.6		1
1	1963	172	76	2010-03-26	0	2	8	1	3	25.7	16	1
1	1962	172	77	2010-06-26	1	2	7	2	4	26	16	1
1	1959	180	113.5	2009-03-14	1	2	7	2	4	35		1
0	1949	169	70.2	2009-05-22	0	2	7	1	3	24.6		2
0	1955	164	76.8	2009-05-23	1	2	7	3	3	28.6		1
1	1964	175	66.8	2008-04-22	0	2	7	1	4	21.8		1
0	1949	167.5	85.6	2008-09-22	0	2	6	2	3	30.7		1
0	1963	160	70.2	2008-03-17	2	2	7	2	2	27.4		1
0	1962	173	81.8	2008-10-20	1	2	8	1	4	27.3	16	7
0	1966	172	73.6	2009-06-04	0	2	7	2	3	24.9		1
1	1964	171	82	2007-08-21	0	2	7	3	3	28	22	1
0	1943	162	49.4	2009-09-23	1	2	8	2	5	18.8		2
0	1958	168	79.40000000000002	2008-07-12	1	2	9	2	1	28.1	15	1
1	1963	172	66.2	2008-12-05	0	2	7	3	4	22.4	16	1
1	1960	166	72.8	2010-03-31	0	2	7	2	3	26.4	16	1
0	1952	164	67.6	2009-08-28	1	2	6	2	1	25.1	20	2
0	1949	166	103.6	2009-06-30	0	2	6	2	2	37.6	18	2
1	1959	182	96.5	2008-08-07	2	2	7	4	3	29.1		1
0	1964	162	68.6	2010-01-22	0	2	8	2	4	26.1		1
0	1965	160	78.2	2010-01-15	0	2	6	3	1	30.5	16	1
0	1948	174	78.90000000000002	2007-10-29	1	2	7	1	2	26.1		1
0	1956	167	78.90000000000002	2008-10-21	0	0	8	3	4	28.3		1
0	1946	168	91	2007-11-20	1	2	7	2	2	32.20000000000001	15	2
1	1967	177	97.5	2008-08-11	2	2	7	3	4	31.1		1
1	1958	182	119	2009-06-15	0	2	8	3	2	35.9	18	2
0	1941	166	73.1	2007-10-15	1	2	8	2	2	26.5	16	1
1	1947	171	67.5	2008-12-12	0	2	8	2	2	23.1	15	2
0	1937	170	76.90000000000002	2007-09-11	0	2	6	1	1	26.6		2
0	1966	179	79.1	2008-08-09	0	2	6	1	4	24.7	16	1
0	1956	166	81	2010-03-20	0	2	6	2	2	29.4		1
1	1967	187	81.6	2008-11-04	0	2	6	1	4	23.3	15	1
0	1962	151	68.6	2008-09-25	0	2	6	1	3	30.1	16	1
0	1952	167	91.5	2008-07-25	2	1	5	4	1	32.8	16	1
0	1949	170	73.7	2008-03-13	1	2	7	1	4	25.5		1
1	1955	172	70.6	2008-10-07	1	2	8	2	2	23.9	16	1
1	1958	184	77.6	2009-07-10	0	2	7	3	3	22.9	35	1
1	1943	177	101.3	2008-08-05	1	2	6	3	4	32.3	16	2
1	1965	175	75.40000000000002	2009-07-30	1	2	8	2	4	24.6	16	1
1	1954	183		2007-12-05	2	2	6	3	4			1
1	1962	183	104.8	2009-01-10	1	2	6	3	4	31.3	18	1
1	1956	184	91.8	2010-07-02	0	2	10	4	1	27.1		4
1	1953	167	64.7	2007-12-10	0	2	6	2	4	23.2		1
1	1948	175	79.90000000000002	2009-04-25	2	2	8	2	3	26.1	17	1
0	1962	172	66.5	2009-10-02	1	2	7	1	5	22.5		1
1	1958	183	84	2008-10-04	2	2	6	3	3	25.1	16	1
0	1948	159	83.90000000000002	2008-12-18	0	2	7	3	2	33.20000000000001		1
0	1950	164	62.4	2010-04-21	1	2	7	2	3	23.2		2
0	1961	164	63.6	2008-11-06	0	2	7	2	3	23.6		5
1	1962	182	112.2	2008-11-28	2	2	6	1	4	33.9	16	1
1	1952	169	80.6	2009-05-18	1	2	7	2	2	28.2		5
0	1952	155	81.5	2010-03-17	1	2	7	3	1	33.9	16	4
0	1958	167	69.8	2008-02-23	0	2	8	2	5	25	16	1
1	1944	174	70.5	2008-09-01	0	2	9	2	2	23.3	16	1
1	1941	171	106.9	2008-10-15	0	2	9	3	1	36.6	15	2
1	1939	173	75.5	2007-08-09	0	2	8	2	1	25.2	17	2
0	1953	165.2	62.4	2008-02-07	0	2	8	2	2	22.9		1
1	1963	183	86.2	2008-05-21	0	2	7	2	4	25.7	21	1
1	1964	180	74.2	2009-12-08	0	2	7	2	4	22.9		1
1	1952	186	91.9	2008-02-07	1	2	7	2	4	26.6	14	1
1	1944	172	98.5	2008-01-14	1	2	10	2	3	33.3		2
1	1966	175	50.5	2009-03-27	2	2	7	3	3	16.5		1
1	1954	173		2008-02-19	1	2	7	3	4		16	1
0	1945	160	73.8	2009-02-23	1	2	6	1	2	28.8	16	1
1	1944	169	93.5	2009-02-09	1	2	8	3	1	32.70000000000001	16	2
1	1947	174	82.8	2009-09-19	2	2	7	3	3	27.3	17	1
1	1941	169	78.40000000000002	2009-12-07	1	2	7	1	2	27.5		2
0	1945	162	77.6	2009-12-10	1	2	6	3	2	29.6	16	2
0	1940	175	88.1	2010-02-03	1	2	9	2	3	28.8		2
1	1946	177	102.8	2009-06-12	1	2	7	2	3	32.8	17	1
0	1968	172	73.5	2009-03-13	0	2	8	2	2	24.8	16	1
0	1958	162	62.6	2010-05-05	1	0	6	2	1	23.9	18	1
0	1957	172	107.8	2009-08-29	1	2	7	3	4	36.4	16	1
1	1953	181.5	87.2	2008-06-11	0	2	7	1	4	26.6	16	1
1	1955	180	92.1	2008-02-28	1	2	8	2	1	28.4	16	2
0	1950	160	54.1	2010-04-24	1	2	7	2	3	21.1		1
0	1945			2010-03-04	2	2	8	2	4		15	2
0	1938	169	81.7	2008-02-26	0	0	7	2	2	28.6	17	2
0	1956	161	90.2	2008-08-21	0	0	6	2	2	34.8	21	1
0	1952	171	87.6	2009-06-16	0	2	7	2	4	30	18	2
0	1953	158	46.4	2010-06-08	1	2	7	1	3	18.6		2
0	1941	157	69.90000000000002	2008-03-18	1	2	9	2	2	28.4	15	2
1	1950	171	85.8	2010-05-21	2	2	7	3	2	29.3	34	1
0	1953	168	62	2008-06-11	0	2	8	1	4	22	17	1
1	1968	181.1	90.2	2010-06-01	0	2	7	2	4	27.5	18	1
1	1947	188	131	2010-04-09	0	2	6	3	3	37.1		2
1	1952	175	85.3	2008-08-02	0	2	7	2	3	27.9		1
1	1963	171	83.3	2009-11-20	0	2	8	2	3	28.5		1
0	1947	159	58.9	2009-01-27	1	2	8	2	1	23.3	16	1
1	1949	170	75.8	2009-02-05	0	2	7	3	2	26.2	16	2
0	1954	157	71.1	2010-05-14	0	2	7	2	1	28.8		1
1	1941	182	97.7	2007-07-24	0	2	7	1	4	29.5		2
1	1951	195	93.8	2007-09-07	0	2	6	2	4	24.7		1
1	1944	170	100.5	2010-03-05	0	2	7	2	2	34.8	15	1
1	1969	172	115.3	2009-12-14	2	1	5	4	1	39	17	4
1	1962	181	92.7	2010-04-24	0	2	6	1	5	28.3		1
0	1942	160	66.2	2008-06-06	1	2	5	2	2	25.9		2
0	1965	177	103.7	2010-06-16	2	1	7	3	1	33.1		1
0	1966	166	65.6	2009-07-25	0	2	8	2	4	23.8		1
1	1954	183	95.6	2009-04-18	0	2	7	2	1	28.5	21	1
1	1943	171	76	2008-08-18	0	2	7	2	5	26	16	2
1	1958	171	86.7	2008-05-08	1	2	8	2	3	29.7		1
1	1945	166	80.40000000000002	2008-11-06	0	2	6	2	3	29.2	15	1
0	1944	166	53.7	2010-05-04	0	2	7	1	3	19.5		2
1	1956	167	88.3	2009-03-18	2	2	4	4	1	31.7	15	4
0	1953	160	53.2	2008-09-12	0	2	7	2	3	20.8		3
0	1951	163	72.40000000000002	2009-10-28	0	2	6	3	1	27.2		1
1	1951	168	119	2009-09-16	0	0	6	2	1	42.20000000000001	18	2
0	1940	170	103.5	2009-07-20	0	2	8	3	3	35.8		1
1	1951	173	114.9	2008-11-05	0	2	8	4	1	38.4	22	4
0	1952	162	57.7	2009-08-05	0	2	-1	1	1	22	16	1
1	1945	175.1	79.1	2010-07-14	0	2	8	2	3	25.8		2
1	1961	179	78.3	2009-05-01	0	2	7	3	4	24.4		1
1	1942	170	76.5	2008-11-14	1	2	8	3	3	26.5	18	2
1	1960	179	77.90000000000002	2008-10-13	0	2	7	2	4	24.3		1
1	1953	172	70.8	2009-05-26	0	2	7	2	2	23.9	16	1
1	1950	188	118.5	2009-01-07	0	2	8	2	4	33.5	25	1
1	1947	174	75.2	2008-01-30	1	2	4	3	2	24.8	15	1
0	1947	163	55.6	2010-01-23	0	0	8	3	2	20.9		1
0	1946	156	63.5	2009-03-17	0	2	8	2	2	26.1		2
1	1964	182	82	2010-03-25	2	2	8	3	2	24.8	18	1
0	1942	161	58.1	2010-05-11	0	2	7	2	2	22.4	16	1
1	1961	163	62.5	2009-04-24	1	2	7	2	3	23.5	16	1
1	1942	173	81.90000000000002	2009-04-20	1	1	7	2	4	27.4		2
0	1943	174	90.6	2009-08-13	1	2	8	1	4	29.9	17	1
0	1962	153	42.5	2010-03-19	2	2	6	2	2	18.2		1
0	1963	165	55.6	2008-09-02	0	2	7	1	4	20.4	18	1
0	1961	168	62.6	2007-10-09	1	2	7	2	1	22.2	-1	1
1	1958	182	74.90000000000002	2009-03-27	0	2	7	2	3	22.6		5
0	1948	175	57.3	2010-05-27	0	2	6	2	4	18.7		1
0	1951	169	66.6	2009-09-26	0	2	7	1	3	23.3	15	1
1	1944	183	87.90000000000002	2008-12-15	1	2	7	2	2	26.2	15	1
0	1959	161	82.8	2009-05-23	0	2	5	3	2	31.9	16	1
0	1958	171	73.1	2009-03-11	0	2	7	2	4	25		1
0	1952	155	71.40000000000002	2008-08-06	2	2	7	2	3	29.7	15	1
1	1964	160	89.5	2008-08-20	0	2	8	3	4	35	23	1
0	1944	154	62.7	2009-04-17	0	2	8	2	1	26.4	16	2
1	1959	174	81	2009-10-17	0	2	8	1	4	26.8		1
1	1967	174	78.1	2010-05-01	1	2	7	3	4	25.8		1
1	1947	180	98.7	2009-06-25	0	2	8	1	5	30.5	19	1
0	1955	162	64.90000000000002	2008-06-26	2	2	6	2	3	24.7	15	1
0	1950	167	54.9	2009-06-23	0	2	6	1	2	19.7		2
1	1959	176	127.3	2008-03-26	2	2	7	3	3	41.1	20	1
0	1963	167	66.40000000000002	2007-09-13	0	2	7	2	1	23.8		1
1	1947	182	80.3	2009-07-30	1	2	9	3	1	24.2	16	4
0	1945	157	43.70000000000001	2008-11-11	0	1	7	2	2	17.7	18	2
0	1941	167	65.3	2009-04-22	2	2	7	2	1	23.4	16	2
0	1953	171	80.1	2009-02-11	0	2	8	1	5	27.4	21	3
1	1949	177	105.1	2008-04-22	1	2	5	2	1	33.5	15	1
0	1953	152	56.2	2009-05-29	0	2	8	2	3	24.3	18	1
1	1960	163	81.5	2008-11-03	0	2	7	2	4	30.7		1
1	1963	172	85.1	2007-10-29	2	2	6	2	3	28.8	16	1
1	1962	175	142.8	2008-12-09	0	2	6	4	2	46.6	17	1
0	1963	166	61.8	2010-02-11	0	2	7	1	4	22.4		3
0	1961	171	76	2009-01-15	0	2	7	2	4	26	16	3
1	1943	166	74.40000000000002	2009-09-16	0	2	5	3	2	27	16	2
1	1964	169	90.6	2009-04-09	0	2	8	2	1	31.7		1
0	1955	171	75.3	2008-03-10	0	2	8	1	2	25.8		1
0	1949	163	92.7	2008-06-07	0	2	7	2	2	34.9	21	2
0	1960	157	88.5	2009-11-21	0	2	7	3	4	35.9		1
0	1967	161	69.90000000000002	2008-11-27	0	2	5	2	3	27	21	1
1	1955	169	82.3	2008-02-07	0	2	7	2	4	28.8		1
1	1962	178	88.3	2007-12-11	0	2	7	2	4	27.9	16	1
0	1949	159	74.2	2008-10-03	1	2	9	2	3	29.4		1
0	1945	161	62.2	2009-11-02	0	1	5	3	1	24	16	2
0	1961	164	72.6	2008-12-09	0	2	7	2	4	27		1
1	1963	176	90	2008-04-08	0	2	6	2	3	29.1	16	1
1	1956	172	97.2	2008-03-14	0	2	6	2	4	32.9	15	1
1	1949	184	82	2007-12-21	1	2	7	1	5	24.2	23	1
1	1952	184	95.8	2009-09-24	0	2	7	1	3	28.3	15	1
0	1951	160	51.7	2010-06-03	0	2	7	3	3	20.2		1
0	1941	172	81.6	2008-11-13	1	2	7	2	1	27.6	16	2
1	1952	184	80.90000000000002	2007-10-19	1	2	8	1	4	23.9		1
0	1969	156	62.8	2010-03-27	1	2	7	2	5	25.8		1
0	1958	165	73.3	2009-01-19	1	2	8	2	4	26.9	16	1
1	1943	174	72.40000000000002	2009-08-05	0	2	7	2	2	23.9	26	2
1	1943	181	91	2010-06-14	1	2	8	3	3	27.8		2
1	1942	173	96.8	2010-06-05	0	0	8	2	3	32.3		1
1	1954	177	88.2	2008-04-09	1	2	8	3	2	28.2		7
1	1966	179	84.1	2009-11-16	0	2	7	1	4	26.2		1
1	1966	191	93.4	2009-05-16	0	2	7	3	3	25.6	17	1
0	1940	156	65.40000000000002	2009-11-18	0	2	6	3	1	26.9	15	2
0	1958	165	50.9	2008-01-21	1	2	8	2	4	18.7		1
0	1952	176	76.1	2010-04-17	0	2	7	2	4	24.6		1
0	1953	163	123.4	2010-06-02	1	2	7	3	1	46.4	18	2
0	1955	171	75.6	2007-07-23	0	2	7	2	4	25.9		1
1	1954	174	99.8	2008-09-15	0	2	6	1	4	33		1
1	1949	172	88.6	2009-09-18	0	2	8	2	1	29.9	16	5
1	1948	178	82	2008-08-30	0	2	8	2	2	25.9	15	1
0	1963	162	61.4	2009-11-24	0	2	6	2	4	23.4		7
1	1946	173	77.2	2008-01-30	1	2	6	1	4	25.8	21	1
1	1954	175	86.6	2009-03-20	1	2	7	2	4	28.3	18	1
1	1939	167	68.7	2008-05-02	1	2	7	4	1	24.6	14	2
0	1949	164	70.90000000000002	2009-09-18	0	2	8	3	5	26.4		2
1	1954	185	89.3	2009-01-13	1	2	7	2	5	26.1	24	1
0	1962	164	74.2	2010-06-03	0	2	6	2	3	27.6	16	1
0	1953	170	85.7	2008-10-18	1	2	5	2	3	29.7	16	1
1	1954	172	85.5	2008-01-12	2	2	8	2	3	28.9	15	1
0	1945	160	85.90000000000002	2009-02-18	1	2	7	2	2	33.6	16	2
0	1941	170	72.40000000000002	2009-04-24	0	0	9	1	2	25.1	20	2
1	1947	174	87.40000000000002	2007-07-16	1	2	8	2	4	28.9	17	1
1	1960	183.2	86	2010-05-14	0	2	7	2	4	25.7		1
1	1956	179	96.1	2007-09-26	0	2	7	1	2	30		1
1	1969	178	129.7	2009-09-16	0	2	7	2	1	40.9	17	3
1	1945	170	74.2	2009-02-26	1	2	7	2	1	25.7		1
0	1947	160.3	64.2	2008-02-21	0	2	6	2	2	25.1	17	1
0	1965	175	86.7	2008-04-11	0	2	8	3	3	28.3		1
1	1940	175	69.2	2009-03-04	1	2	7	2	4	22.6		2
1	1947	172	66.1	2007-11-01	1	1	5	2	3	22.3	16	1
0	1957	171	111	2009-07-02	0	2	8	2	2	38	18	1
0	1956	164	67.90000000000002	2009-10-10	1	0	7	3	2	25.2		1
1	1964	176	84.40000000000002	2010-02-06	0	2	7	3	3	27.2	21	1
1	1964	165	73	2008-08-01	0	2	8	1	2	26.8	16	1
0	1967	165	77.3	2009-03-13	1	2	9	2	3	28.4	18	1
0	1948	157	48.4	2009-10-29	0	2	7	2	4	19.6	16	1
1	1947	165	88.40000000000002	2008-02-02	1	2	7	2	3	32.5	16	1
1	1942	170	83.5	2009-03-21	1	2	7	3	2	28.9	17	2
0	1953	167	86.8	2009-03-06	0	0	10	2	1	31.1	17	3
0	1963	160	52.8	2010-03-08	0	2	6	2	4	20.6		1
0	1945	149	76.7	2009-10-08	0	0	10	2	3	34.5		2
0	1961	163	65.90000000000002	2007-11-08	0	2	7	2	4	24.8		1
1	1962	186	90	2007-07-27	0	2	7	2	4	26		1
0	1956	166	93	2009-05-26	1	2	8	3	1	33.70000000000001	15	1
0	1965	166	66.2	2008-10-16	0	1	7	2	1	24	16	1
1	1941	182	96	2008-10-09	0	2	5	3	2	29	17	2
1	1950	178	90.4	2008-05-07	1	2	7	2	4	28.5		1
1	1953	174	95.7	2010-07-20	0	2	7	2	3	31.6	16	1
0	1962	163	83.1	2008-04-12	0	2	7	2	3	31.3		1
0	1946	164	71	2008-05-22	0	2	7	2	2	26.4	21	2
0	1954	168	86.1	2007-07-20	0	2	8	2	4	30.5		2
0	1945	162	52.6	2008-09-03	0	0	8	1	1	20	18	3
1	1962	181	79.8	2008-09-17	2	2	7	1	4	24.4		1
1	1944	185	87.1	2009-11-13	0	2	7	2	2	25.4		1
0	1946	172	88.7	2007-11-22	1	2	7	2	2	30		2
0	1958	161	57.8	2008-02-23	1	2	9	2	5	22.3	-1	1
0	1950	171	62.9	2009-03-14	0	2	8	1	3	21.5	17	1
0	1953	167	69.40000000000002	2008-09-01	0	2	7	2	3	24.9	17	1
1	1942	168	64.3	2009-10-13	0	2	7	1	2	22.8	22	2
0	1950	164	64.40000000000002	2009-03-31	0	2	7	2	4	23.9		1
0	1942	157	59.3	2007-12-15	1	2	8	2	1	24.1	15	2
1	1950	167	73.2	2009-10-21	0	2	7	1	4	26.2		1
1	1957	182	96	2009-01-10	1	2	7	2	4	29	20	1
0	1950	168	86	2008-11-10	0	2	7	2	4	30.5		1
1	1959	186	76.3	2009-07-13	1	2	7	2	2	22.1	23	1
1	1959	178	99.6	2009-02-27	0	2	5	2	3	31.4	16	1
0	1951	156	59.2	2008-04-29	0	2	6	2	2	24.3	16	2
1	1953	188	85.90000000000002	2009-04-02	1	2	8	2	4	24.3		1
1	1942	175	79.8	2008-04-10	0	2	6	2	3	26.1	16	2
0	1961	161	70	2007-11-10	1	2	7	2	1	27		1
0	1965	165.6	60.2	2008-05-10	0	2	7	1	3	22.1	16	1
0	1940	162	72.2	2008-06-12	1	2	8	2	3	27.5	16	1
1	1943	182	74.7	2008-11-17	2	2	9	2	1	22.6		2
0	1949	158	78.7	2010-02-16	1	2	7	2	1	31.5	17	2
0	1942	175	69	2008-06-25	0	2	7	2	3	22.5		2
1	1946	188	97	2008-12-01	0	2	7	1	5	27.4		1
1	1968	174	73.40000000000002	2010-05-29	0	2	7	2	3	24.2	16	1
0	1963	174	66.40000000000002	2009-03-11	0	2	8	1	5	21.9		1
0	1953	168	82.90000000000002	2009-02-28	2	2	7	2	4	29.4	17	1
1	1956	183	91.8	2007-08-08	2	2	8	3	2	27.4	18	1
0	1952	160	77.2	2008-03-27	0	2	8	3	3	30.2	16	1
0	1947	155	83.8	2008-05-08	1	2	8	3	2	34.9	15	2
0	1967	168	77.90000000000002	2010-01-23	0	2	6	2	2	27.6		1
1	1944	169	77.90000000000002	2009-07-08	0	2	7	2	4	27.3		1
0	1944	161	80.8	2009-07-16	1	2	8	2	1	31.2	16	2
1	1966	180	98.9	2009-07-10	0	2	8	2	4	30.5		1
0	1954	162	61.9	2008-12-05	1	2	7	2	5	23.6	18	1
0	1948	155	78.7	2008-07-26	1	2	7	2	3	32.8	15	2
1	1947	184	95.2	2008-11-20	0	2	8	2	4	28.1	18	1
0	1965	169	79.5	2007-09-17	0	2	6	3	5	27.8		3
0	1948	164	68	2008-05-30	0	2	7	3	2	25.3		2
0	1961	166	58.7	2009-02-07	0	2	3	2	3	21.3		1
0	1947	155	99.7	2009-10-24	0	2	6	2	1	41.5	19	1
0	1946	153	58.9	2009-07-03	1	2	8	2	1	25.2	18	2
0	1960	162	67.7	2008-09-18	1	2	8	1	3	25.8	16	1
0	1943	164	69.5	2010-06-02	0	2	7	2	2	25.8	15	2
0	1946	163	65.8	2008-10-29	1	2	8	1	2	24.8		2
0	1940	161	69.6	2009-11-18	2	2	7	2	2	26.9	15	2
0	1949	168	66.1	2009-08-29	0	2	7	2	3	23.4	16	1
0	1960	176	62.1	2009-11-21	2	2	6	1	4	20		1
1	1962	183	100	2008-01-07	2	2	6	3	1	29.9	16	1
0	1960	169	83.40000000000002	2007-11-23	1	2	8	1	5	29.2	16	1
1	1954	173	76.8	2009-08-06	0	2	7	1	5	25.7		1
1	1952	179	90.9	2009-11-13	1	2	8	2	3	28.4		1
1	1962	177	96.5	2009-03-26	0	2	7	1	4	30.8	15	1
1	1950	175	81.1	2008-11-20	0	1	8	4	1	26.5	16	4
1	1944	182	97.6	2010-01-14	1	2	8	3	3	29.5		2
0	1942	163	67.40000000000002	2009-11-12	0	2	6	3	1	25.4	16	2
1	1950	181	117.1	2007-11-07	0	2	7	3	3	35.70000000000001	16	1
1	1948	175	111.8	2009-11-04	0	2	7	2	3	36.5	16	1
0	1961	169	69.8	2009-08-21	0	2	7	1	5	24.4		1
0	1953	159	76.90000000000002	2007-11-12	1	2	6	2	2	30.4	19	1
0	1968	171	68.8	2010-01-27	0	2	8	2	4	23.5		1
0	1950	165	60.2	2009-04-29	0	2	9	2	1	22.1		1
1	1950	164	71.8	2007-09-03	0	2	7	2	4	26.7		1
1	1941	168	75.5	2009-02-20	0	2	7	2	1	26.8	17	1
0	1970	179	104.4	2010-07-03	1	2	6	3	2	32.6		1
1	1965	177.6	87.3	2010-05-20	0	2	7	2	5	27.9		1
1	1957	183	90.6	2010-05-15	0	2	6	2	4	27.1		1
0	1962	166	55.6	2009-07-06	1	2	7	2	4	20.2	16	1
0	1957	165	54.2	2009-11-27	0	2	6	1	2	19.9	16	2
0	1944	157	82	2009-02-21	0	2	5	3	1	33.3	16	2
0	1964	161	61.5	2010-01-21	0	2	8	2	4	23.7		1
1	1947	177	72.40000000000002	2010-03-10	0	2	9	2	3	23.1		2
0	1961	170	64.40000000000002	2009-07-13	0	2	7	2	4	22.3		3
1	1956			2010-05-26	0	2	5	2	1		25	5
0	1955	156	61.6	2010-02-17	0	2	9	2	1	25.3		2
0	1966	161	67.6	2008-10-21	0	2	8	2	1	26.1	17	1
0	1962	159	60.1	2008-03-01	0	2	8	1	3	23.8	21	1
1	1942	164	78.5	2008-08-27	1	2	7	1	2	29.2	18	2
1	1940	176	103.1	2010-02-09	1	2	8	4	4	33.3		2
0	1946	159	94	2009-11-19	1	2	8	3	2	37.20000000000001	16	2
1	1952	171	88.8	2009-03-02	1	2	8	3	3	30.4		2
1	1965	178	82.1	2009-10-15	2	2	7	3	4	25.9	17	1
1	1948	178	76.2	2009-07-21	0	2	9	2	3	24		2
1	1939	178	83.7	2008-08-13	1	2	8	2	2	26.4		2
0	1947	154	75.8	2010-05-15	1	2	7	2	3	32		2
0	1961	154	59.8	2008-02-26	2	2	7	2	3	25.2		1
1	1939	183	82.8	2010-01-28	1	2	9	1	4	24.7		2
0	1943	164	63.3	2009-11-27	0	2	5	3	2	23.5		2
1	1957	172.5	74.3	2007-04-30	0	2	8	2	3	25.1		1
1	1946	167.5		2008-02-09	1	2	6	1	5			1
1	1946	201	103.1	2009-07-22	2	2	7	2	5	25.5		1
0	1957	163	66.1	2010-04-17	1	2	5	3	4	24.9		1
0	1952	167	105	2008-11-18	0	0	8	3	1	37.6	17	1
1	1949	171	89.2	2010-03-05	1	2	8	2	2	30.5		1
1	1953	166	70.8	2009-04-28	0	2	7	2	4	25.7	18	1
0	1951	169	60.9	2008-03-27	0	2	7	2	3	21.3		1
0	1958	155	46.5	2010-04-30	0	2	7	1	3	19.4	16	1
0	1943	160	77.8	2008-10-27	0	2	9	4	1	30.4	16	2
0	1945	169	65.2	2008-11-01	0	2	7	2	2	22.8		1
0	1951	160	66	2010-05-25	1	2	8	1	2	25.8	15	1
0	1954	153	67.2	2009-07-11	0	2	6	2	4	28.7		1
1	1949	182	88.7	2009-08-01	2	2	8	2	4	26.8	16	1
1	1941	183	108.4	2010-06-18	0	2	7	2	4	32.4	25	1
1	1954	172	68.8	2009-03-18	0	2	8	1	3	23.3	17	1
1	1952	175	95.4	2009-07-18	0	0	6	3	2	31.2		1
1	1964	177	92.2	2008-10-08	1	2	7	2	4	29.4	16	1
0	1947	171	109.3	2010-06-17	0	2	12	2	1	37.4	16	2
0	1958	178	88.8	2009-10-17	2	2	7	2	2	28	21	1
1	1943	177	61.3	2010-05-15	2	2	7	3	4	19.6	16	1
0	1946	164	93.2	2008-03-25	2	2	6	2	1	34.70000000000001	15	2
0	1950	165	70.2	2009-03-23	1	2	9	1	1	25.8		1
0	1965	157	84.40000000000002	2008-05-29	1	2	8	3	1	34.20000000000001	17	1
0	1945	158	79	2010-02-02	2	2	6	2	2	31.6	16	3
0	1966	159	67.7	2010-05-22	0	2	7	2	2	26.8	16	3
1	1960	167	78.40000000000002	2007-07-26	1	2	7	2	4	28.1		1
0	1943	168	104.3	2007-09-03	1	2	7	3	1	37	15	1
1	1947	176.3	87.40000000000002	2008-09-29	1	2	7	1	3	28.2	29	1
0	1942	168		2009-11-27	0	0	5	3	1		18	2
1	1944	175	84.2	2009-09-25	0	2	8	2	2	27.5	17	2
0	1939	169	67	2008-01-21	0	2	8	2	2	23.5		2
1	1946	170	99.7	2008-03-25	1	2	7	2	2	34.5	16	2
1	1940	175	97.9	2008-12-03	0	2	7	1	2	32	18	1
0	1954	162	66.3	2010-07-09	0	2	8	2	2	25.3		1
0	1962	158	60.7	2009-02-06	0	0	7	2	3	24.3	17	1
1	1947	179	93.3	2010-05-10	0	1	8	3	1	29.1		5
1	1943	176	77.1	2009-12-12	0	1	7	2	3	24.9	18	2
1	1965	177	87	2009-08-21	1	2	7	2	2	27.8	16	1
1	1950	178	106.1	2007-11-24	0	2	7	2	5	33.5		1
0	1941	156	66.8	2008-04-29	0	0	4	2	1	27.4	18	2
0	1950	163	68.2	2007-07-09	0	2	5	1	3	25.7		1
1	1966	176	76	2008-10-28	1	0	9	2	2	24.5		1
0	1950	167	60.2	2009-04-24	1	2	7	2	2	21.6	17	1
0	1953	169	87.2	2008-02-08	0	2	7	2	3	30.5	16	1
1	1967	181	81	2008-08-20	1	2	7	2	4	24.7		1
1	1952	175	87.3	2007-10-30	0	2	8	2	1	28.5	17	4
1	1951	162	70.5	2008-06-09	0	2	7	2	3	26.9	17	1
1	1941	177	118.5	2007-10-05	1	2	8	2	2	37.8	17	2
0	1943	169	67.5	2007-12-05	1	2	7	2	1	23.6	16	2
0	1939	158	51.7	2008-12-12	0	2	7	3	2	20.7	16	2
0	1952	175	73	2009-11-06	1	2	9	2	3	23.8		1
0	1954	164	78	2008-09-13	0	2	6	2	2	29	15	1
0	1958	167	56.2	2008-10-14	0	2	7	2	3	20.2		1
0	1963	169.9	65.5	2010-06-01	2	2	8	2	2	22.9		1
0	1945	168	63.8	2010-01-12	1	2	7	1	2	22.6	21	2
0	1952	165	73.3	2009-12-17	0	2	6	1	4	26.9		3
0	1950	160	71	2010-04-08	2	2	8	2	2	27.7		2
1	1944	174	64.3	2009-06-15	1	2	8	1	2	21.2	15	2
1	1950	173	63.1	2010-03-30	0	2	7	3	1	21.1		2
1	1967	169	75.6	2009-03-14	0	2	7	1	5	26.5		1
0	1959	162	84.7	2007-11-12	0	2	8	2	4	32.3		1
1	1960	166	70.8	2009-07-01	2	2	7	2	4	25.7	16	1
0	1950	170	72.1	2007-12-13	1	2	6	2	4	24.9	21	1
1	1947	174	66.5	2009-02-27	0	2	8	2	1	22	15	2
0	1944	164	80.5	2008-05-01	1	2	6	2	1	29.9	16	2
0	1950	167	59.8	2009-03-13	1	2	7	2	3	21.4	18	3
1	1956	188	84.40000000000002	2010-06-24	0	2	7	2	5	23.9		1
1	1946	183	114.6	2008-08-05	0	2	7	2	3	34.20000000000001	19	2
0	1950	155	58.8	2009-06-22	1	2	7	1	4	24.5		1
1	1948	176	71.7	2010-05-13	0	2	-1	2	1	23.1	14	1
1	1959	181	93.5	2007-12-03	2	2	8	1	4	28.5		1
0	1948	152	59.7	2010-05-10	1	1	8	3	4	25.8		1
0	1955	157	57.4	2009-11-19	0	2	6	3	3	23.3	15	1
1	1941	174	88.2	2010-05-14	0	2	8	1	1	29.1		1
1	1959	175	82.1	2008-04-01	0	2	7	2	1	26.8		5
0	1948	168	67.3	2008-02-01	1	2	8	2	1	23.8	20	1
0	1948	169	68.2	2008-10-29	0	2	8	2	1	23.9	17	1
0	1941	159	74.40000000000002	2010-02-18	0	2	7	2	2	29.4	16	2
0	1959	163	68.90000000000002	2008-09-23	0	2	6	4	1	25.9	16	4
1	1947	178	82.3	2009-02-27	0	2	8	2	4	26	17	1
1	1948	176	111.7	2008-09-19	1	1	7	3	3	36.1		2
0	1953	153	48.6	2008-11-15	0	2	7	2	2	20.8		1
1	1953	170	97.3	2010-04-29	0	2	7	1	4	33.70000000000001		1
1	1962	183	107.4	2008-12-02	1	2	5	2	3	32.1		1
0	1950	166	92.5	2009-10-02	0	2	7	2	2	33.6		1
1	1941	182	96.5	2008-09-18	0	2	8	2	2	29.1		2
1	1958	185	107.2	2009-02-10	1	2	7	2	3	31.3	18	1
0	1950	163	64	2009-03-12	1	2	8	2	5	24.1		2
1	1947	171	120	2008-07-08	0	2	7	3	1	41	17	1
0	1960	165.5	60.3	2009-03-04	0	2	8	1	2	22.1	18	1
0	1957	167	86.1	2009-08-24	1	2	7	2	4	30.9		1
0	1947	170	91.9	2009-06-13	0	2	6	2	2	31.8	16	2
1	1944	178	108.4	2008-01-18	1	2	7	2	3	34.20000000000001		1
1	1947	178	91.6	2008-12-10	0	2	8	1	3	28.9	17	2
0	1963	174	92.8	2010-02-04	0	2	7	2	4	30.7		1
1	1968	171	88.2	2010-06-15	1	2	7	2	3	30.2	17	1
1	1957	175	107.1	2009-09-04	0	2	7	2	3	35	16	1
0	1955	176	77.40000000000002	2010-01-09	0	2	7	2	4	25		1
1	1948	170	79.3	2008-06-17	1	2	6	3	3	27.4	18	1
1	1961	178	116.3	2007-10-22	1	2	7	2	3	36.70000000000001	16	1
1	1957	180	93	2007-10-24	0	2	7	1	5	28.7		1
0	1964	175	87.7	2008-04-28	2	2	8	3	2	28.6	16	1
0	1958	169	77.3	2009-03-12	0	2	9	1	4	27.1	18	1
1	1958	177	86.40000000000002	2009-10-05	0	2	5	2	3	27.6	18	1
0	1957	157	64.8	2009-01-10	0	2	7	3	3	26.3		1
0	1948	161	64.6	2009-04-29	1	2	7	2	2	24.9	18	1
0	1953	163	64.90000000000002	2008-02-14	1	2	7	2	1	24.4	17	4
1	1957	168	96.2	2009-03-16	0	2	6	3	3	34.1	16	1
1	1949	175	81.90000000000002	2010-03-25	0	2	7	3	2	26.7	16	2
1	1968	186	98.8	2010-06-02	0	2	6	2	4	28.6	18	1
1	1943	165.6	80.6	2009-02-24	1	2	9	2	3	29.6		2
1	1966	174	81.2	2009-02-12	1	2	7	2	4	26.8		1
1	1940	168	81	2008-06-12	1	2	8	1	2	28.7	18	1
1	1965	179	87.1	2009-01-19	0	2	7	1	4	27.2		1
0	1955	167	62.3	2007-09-07	0	2	8	2	4	22.3		1
1	1939	179	95.7	2009-04-17	0	2	8	2	1	29.9	18	2
1	1959	191.5	89.1	2008-11-11	0	2	7	2	5	24.4		1
0	1947	159	76.1	2007-06-09	0	2	6	3	4	30.1	17	1
1	1959	178.5	73.8	2009-12-07	1	2	6	2	3	23.3	17	1
0	1944	167	75.40000000000002	2009-05-08	1	2	7	2	5	27	16	2
1	1968	173	83.3	2009-02-09	0	2	6	3	3	27.8	21	1
0	1941	167	83.2	2007-06-14	0	2	8	2	3	29.8	18	2
1	1950	179	119	2008-03-18	1	2	6	2	3	37.1		1
1	1950	177		2008-07-14	0	2	8	2	2		16	1
1	1963	178	100.9	2009-10-12	0	2	8	2	5	31.8		1
1	1948	174	81.6	2009-10-26	0	2	7	2	4	27		1
0	1963	165	91	2010-02-12	0	2	6	4	4	33.4		1
0	1942	171	81.2	2009-01-29	1	2	7	2	2	27.8	16	2
0	1959	167	98.5	2008-07-11	0	2	8	1	2	35.3	17	3
0	1961	150	73.5	2008-07-04	0	2	6	3	2	32.70000000000001	16	1
0	1961	164	79.90000000000002	2008-05-01	0	2	7	3	3	29.7	16	1
1	1948	177	104.9	2009-05-08	0	2	8	2	4	33.5		1
1	1955	181	90.6	2008-10-30	0	2	6	2	4	27.7		1
1	1940	166	74.5	2009-07-28	1	2	8	2	2	27	15	2
1	1962	185	112.1	2010-05-25	1	2	6	2	3	32.8	16	1
0	1953	159	86.6	2008-01-07	0	2	6	3	4	34.3	16	1
0	1964	167	62.8	2009-02-11	2	2	8	2	3	22.5	15	1
0	1960	165	71.6	2008-04-10	2	2	7	2	1	26.3	16	1
1	1959	190	112.1	2008-04-02	1	2	7	2	4	31.1		1
0	1967	172	64.7	2009-07-21	0	2	8	1	4	21.9	18	1
0	1964	164	82	2009-10-29	1	2	7	3	1	30.5	16	1
1	1947	181	104.9	2009-01-13	1	2	7	2	2	32	16	1
1	1944	183	89.7	2008-03-05	1	2	7	1	2	26.8		2
0	1956	163	84.2	2008-09-29	2	2	8	3	3	31.7	17	1
0	1952	161	68.90000000000002	2008-04-09	0	2	7	2	3	26.6	16	1
1	1947	175	107.4	2010-06-22	0	2	7	2	2	35.1		2
1	1949	186	89.40000000000002	2009-07-31	2	2	7	3	3	25.8	15	1
1	1958	182	86.90000000000002	2008-04-12	0	2	7	2	4	26.2		1
0	1945	170	65.8	2008-04-03	1	2	7	4	1	22.8	15	2
1	1955	184	89.5	2009-06-06	0	2	7	2	4	26.4	20	1
0	1946	157	55.3	2009-01-27	1	2	8	2	2	22.4		2
1	1946	163	79.1	2007-05-31	0	2	8	1	5	29.8		1
0	1941	164	69	2009-07-27	1	2	8	2	2	25.7	15	2
0	1952	168	70.7	2010-03-26	1	2	8	3	4	25		1
0	1957	162	55.2	2007-12-14	0	2	6	2	4	21	21	1
0	1956	157	61.4	2009-05-11	0	2	6	1	2	24.9	16	1
1	1966	175	81.8	2009-01-09	1	2	7	2	3	26.7	16	1
0	1940	165	54.1	2009-01-05	0	2	9	1	2	19.9		2
0	1950	164	72.90000000000002	2009-06-10	0	2	9	1	4	27.1	21	2
0	1952	168	73.1	2010-05-18	1	2	7	1	3	25.9	18	2
1	1947	171	86.1	2008-11-15	0	2	7	2	4	29.4		1
0	1952	161	61.9	2009-01-13	0	2	8	2	3	23.9	18	1
0	1957	168	70.40000000000002	2009-06-27	0	2	7	2	5	24.9		1
1	1955	169	91.4	2010-05-24	0	2	7	2	3	32		1
0	1942	164	66.5	2008-12-04	2	2	8	2	1	24.7	17	2
1	1945	173	102.8	2007-06-16	1	2	8	3	3	34.3	15	1
0	1964	173	62	2009-10-27	0	2	8	2	4	20.7	16	1
1	1955	172	72.6	2009-07-31	0	2	7	3	2	24.5		1
1	1947	178	112.3	2010-06-04	0	2	8	3	4	35.4	23	1
0	1957	164	59.9	2008-07-01	1	2	8	2	2	22.3	16	1
1	1944	178	68.3	2009-06-23	0	2	8	2	4	21.6		1
0	1955	162	63.5	2009-08-26	0	2	7	3	3	24.2		1
0	1943	154	60.2	2008-05-03	0	2	5	3	1	25.4	15	2
0	1956	166.5	87.2	2009-05-07	1	2	8	1	3	31.6		1
0	1961	166	55	2009-07-25	1	2	7	2	3	20		1
0	1956	160	56.8	2008-02-22	0	2	8	1	4	22.2		1
0	1942	171	62.5	2008-05-12	0	2	6	2	2	21.4	18	2
1	1961	184	114.2	2009-05-21	0	2	8	2	3	33.70000000000001		1
1	1964	190	96.8	2009-04-03	1	2	7	2	3	26.8		1
0	1963	162	70	2008-07-14	1	2	7	3	2	26.7	17	1
0	1940	161	70.7	2009-05-19	0	2	7	2	2	27.3	17	2
1	1967	177	90.9	2010-02-19	0	2	8	2	4	29		1
0	1953	167	97.9	2010-04-08	0	2	5	2	3	35.1		1
1	1951	184	79.90000000000002	2007-11-30	0	2	9	1	4	23.6		1
1	1953	172	72	2008-09-30	2	2	8	2	3	24.3	22	1
1	1948	176	87.90000000000002	2009-03-13	0	2	8	1	4	28.4	16	2
1	1955	168	78.7	2009-11-14	0	1	8	3	2	27.9		1
1	1946	177	78.5	2008-11-01	1	2	6	2	4	25.1		1
0	1949	168	68	2007-11-24	1	2	7	1	4	24.1		1
1	1944	156	73.40000000000002	2008-05-02	0	2	6	2	3	30.2	15	1
0	1961	154	62	2009-07-25	1	2	6	2	2	26.1	16	1
0	1946	168	62.1	2010-03-24	1	2	7	3	2	22		1
1	1963	175	95.3	2009-06-08	0	1	6	3	1	31.1	18	1
0	1959	161	85.3	2008-09-10	2	2	10	2	3	32.9	16	1
0	1951	157	67	2010-05-10	0	2	7	2	4	27.2		1
0	1956	166	53.8	2010-03-09	2	2	7	2	4	19.5	18	1
1	1944	179	156	2009-03-24	1	2	10	3	4	48.7	15	2
1	1942	180	93.3	2008-06-04	1	2	8	1	4	28.8		2
1	1953	172	93.8	2008-09-15	1	2	7	3	3	31.7	17	1
0	1947	168	53.7	2010-01-28	0	2	8	2	2	19		2
1	1966	175	92.1	2008-09-11	1	2	7	2	3	30.1	15	1
1	1962	163	78.6	2009-07-13	2	2	7	3	4	29.6	16	1
0	1958	159	71.90000000000002	2008-08-08	0	2	6	2	3	28.4		1
1	1967	176	99.6	2009-04-14	1	2	8	1	3	32.20000000000001	18	1
1	1947	170	89.3	2009-03-27	0	2	7	2	3	30.9	15	1
1	1958	183	83.1	2007-12-20	0	2	8	1	3	24.8	16	1
0	1963	163	79.5	2008-12-09	0	0	9	3	4	29.9		4
1	1942	173	85.7	2008-05-17	1	2	6	3	2	28.6		2
1	1952	181	89.5	2008-09-10	1	2	6	1	3	27.3	18	1
1	1959	189	73	2010-06-07	0	2	8	2	2	20.4	19	5
1	1938	176	69.8	2008-07-31	1	2	7	1	2	22.5	18	1
0	1956	163	55.1	2008-01-23	0	2	6	2	3	20.7		1
1	1943	167	79.7	2007-12-05	0	2	7	3	2	28.6		2
0	1944	160	98.3	2008-08-20	0	2	6	3	1	38.4		2
0	1947	172.3	64.8	2010-07-10	1	2	7	1	3	21.9		1
1	1947	181	85.6	2008-04-02	1	2	7	2	3	26.1		1
1	1939	162	60	2008-11-18	1	2	7	1	2	22.9	17	2
1	1945	177	84.7	2009-11-26	1	1	7	2	1	27	15	2
1	1953	189.6	99.2	2008-03-04	0	2	3	3	3	27.8	21	1
0	1948	172	75.1	2008-06-05	1	2	8	1	2	25.4		2
0	1953	170	69.1	2007-11-19	0	2	8	2	4	23.9	16	1
0	1959	156	64.6	2010-03-19	0	2	7	1	3	26.5	18	1
0	1953	169	69.40000000000002	2010-02-16	1	2	6	3	1	24.3	21	1
0	1944	155	68.3	2010-02-04	0	2	7	2	2	28.4	15	1
0	1956	165	72.1	2009-02-17	1	2	7	2	3	26.5	15	1
0	1954	166	71.6	2008-04-08	1	2	6	3	2	26	18	2
1	1954	173	77.8	2009-09-25	1	2	7	3	4	26		1
0	1940	153	59.2	2008-04-10	0	2	8	2	2	25.3	17	2
0	1964	159	76.40000000000002	2009-04-01	0	2	7	1	1	30.2		1
1	1949	177	83.3	2010-06-09	0	2	7	2	3	26.6		2
1	1958	170	83.8	2009-10-28	0	2	6	2	4	29	16	1
1	1953	175	73.2	2009-10-27	0	2	6	1	4	23.9		1
0	1967	174	67.7	2008-11-05	1	2	7	1	1	22.4	17	1
1	1959	179	92.9	2007-11-02	0	2	8	2	4	29	18	1
1	1943	172	93.6	2009-12-01	1	2	7	3	4	31.6		2
1	1952	177	81.6	2008-07-08	1	2	8	2	4	26		1
1	1947	171	68.5	2009-07-20	0	2	9	2	1	23.4		2
0	1952	169	62.6	2008-10-22	1	2	7	2	3	21.9		1
1	1952	180	85.3	2008-10-30	1	2	8	2	2	26.3		2
1	1966	183	73.3	2009-06-30	1	2	7	2	4	21.9		1
1	1949	168	74.8	2008-12-01	0	2	6	2	2	26.5		1
1	1956	187	92	2009-07-25	0	2	7	1	4	26.3	18	1
1	1947	174	78.8	2010-06-02	0	2	6	2	2	26	16	1
0	1960	165.5	58.5	2008-07-11	0	2	8	2	4	21.5		1
0	1948	148	86.1	2010-06-01	1	2	5	4	1	39.3	15	2
0	1953	163	48.1	2007-12-19	0	2	7	1	5	18.1		1
0	1950	162	59.1	2009-07-02	0	2	7	2	5	22.5		1
1	1955	180	87	2008-01-11	0	2	7	1	3	26.9	16	1
0	1955	155	58.3	2008-07-03	0	2	7	2	4	24.3		1
1	1961	189	109.2	2007-05-14	0	2	6	2	4	30.6		1
0	1961	163	86.3	2008-02-05	0	2	7	2	4	32.5	16	1
1	1953	174	81	2008-01-26	0	2	5	3	4	26.8	18	1
0	1949	165	66.5	2008-07-11	0	2	8	3	1	24.4		2
1	1942	175	82.7	2009-10-20	1	2	7	2	1	27		2
0	1961	175	90.5	2009-12-12	0	2	7	2	5	29.6		3
1	1956	181	80.3	2008-10-24	1	2	7	2	4	24.5	16	1
0	1945	168	66.3	2010-05-15	2	2	8	3	2	23.5	16	1
0	1957	162	53.8	2009-06-06	0	2	7	2	1	20.5	16	1
0	1944	162	61.3	2008-02-19	0	2	7	2	2	23.4		2
0	1944	175	91.1	2009-10-28	0	2	6	2	3	29.7		2
1	1957	178	97.2	2008-05-28	0	2	7	3	4	30.7		1
1	1959	180	76.3	2010-07-06	0	2	8	2	3	23.5		1
1	1942	189	94.3	2009-06-12	0	2	7	1	4	26.4	18	2
1	1951	168	92.2	2008-12-10	1	2	6	4	2	32.70000000000001	15	4
1	1966	176	101.9	2009-03-06	2	2	7	2	4	32.9	16	1
0	1946	172	74.7	2008-07-19	0	2	7	3	4	25.3	18	1
0	1953	153	58.5	2007-11-13	1	2	8	2	2	25		1
0	1953	158	54.7	2009-08-14	1	2	7	2	3	21.9		1
1	1953	171	85.7	2008-08-27	1	2	8	2	1	29.3	18	2
1	1952	175	79.6	2009-03-25	0	2	8	2	2	26		2
1	1947	174	87.40000000000002	2008-09-13	1	2	8	3	2	28.9	15	1
1	1950	175	80.2	2010-05-21	1	2	8	2	3	26.2	15	1
1	1947	187	82.40000000000002	2009-07-02	1	2	7	2	3	23.6		2
0	1951	171	86.90000000000002	2010-06-04	0	2	6	3	2	29.7	17	1
1	1959	174	95.1	2009-02-23	2	2	6	4	2	31.4		1
0	1954	160	62.1	2008-05-14	0	2	8	2	3	24.3	17	4
0	1945	168	73.1	2009-05-19	0	2	7	2	3	25.9	17	2
1	1957	169	69	2009-09-01	0	2	6	2	3	24.2		1
0	1955	162	81.8	2010-05-25	1	2	7	2	2	31.2	16	1
0	1945	161	58.2	2010-03-05	0	2	6	3	1	22.5	16	6
0	1946	153	61.5	2007-11-17	1	2	7	2	1	26.3		2
0	1939	161	72.40000000000002	2008-02-25	0	2	7	2	1	27.9		2
0	1953	157	78.2	2010-06-25	0	1	6	2	2	31.7		1
0	1956	151	58.1	2008-07-17	0	2	7	1	3	25.5	21	1
0	1967	167	68.3	2010-03-30	0	2	7	3	2	24.5		1
0	1942	169	70	2008-02-25	0	2	8	2	3	24.5	18	1
0	1945	167	67.3	2008-11-29	0	2	7	1	1	24.1	17	5
0	1952	158	64.2	2009-02-13	0	2	7	2	3	25.7		1
0	1939	166	60.9	2010-01-19	0	2	7	2	4	22.1	21	2
1	1953	170	76.5	2009-08-12	0	2	8	1	4	26.5	16	1
1	1949	171	64.40000000000002	2009-11-24	0	2	7	2	2	22		2
0	1960	165	72.5	2008-04-16	0	2	8	2	2	26.6	16	1
0	1949	168	81	2009-03-25	1	2	7	3	2	28.7	17	1
1	1941	175	79.40000000000002	2010-02-05	1	2	7	3	2	25.9	16	2
1	1947	163	74.90000000000002	2007-10-08	2	2	7	3	3	28.2	21	1
1	1951	171	71	2009-11-20	0	2	8	3	1	24.3	16	4
0	1943	161	57.2	2010-03-24	0	0	6	3	2	22.1	16	2
1	1964	190	112.2	2008-04-11	1	2	8	3	4	31.1	18	1
0	1939	158	75.5	2008-11-03	0	2	7	2	1	30.2	17	2
1	1960	176	102.9	2009-01-20	0	2	7	3	3	33.20000000000001	18	1
1	1965	182	98.4	2007-08-21	0	2	7	2	4	29.7		1
1	1942	172	82	2007-12-10	0	2	9	2	3	27.7		2
1	1964	180	81.40000000000002	2007-12-21	0	2	7	1	4	25.1		1
1	1950	184.6	101.7	2008-11-08	1	2	8	1	3	30		1
1	1959	179	86.6	2009-10-01	0	2	6	3	3	27	18	1
1	1962	180	80.1	2008-12-17	0	2	7	2	4	24.7		1
1	1946	183.5	82.8	2008-12-09	0	2	8	2	3	24.7		1
1	1948	171	86.1	2008-12-18	0	2	7	2	3	29.4		2
0	1963	164.7	66	2008-07-09	1	2	7	1	4	24.5	16	1
1	1939	176	88.90000000000002	2010-01-26	0	2	8	2	3	28.7		2
1	1959	182	84.1	2008-05-17	0	2	7	2	5	25.4		1
0	1953	162	91.2	2009-03-21	0	2	6	3	3	34.8	16	1
1	1952	174	78.6	2009-02-09	0	2	8	1	2	26	17	1
0	1961	165	69.40000000000002	2008-03-07	1	2	7	2	2	25.5		1
0	1944	152	78.1	2010-07-08	0	2	7	2	2	33.8		2
1	1947	165	69.7	2009-06-19	1	2	8	2	2	25.6	16	2
1	1958	184	66.5	2009-04-15	0	2	7	2	5	19.6		1
0	1956	159	68.40000000000002	2008-05-06	0	2	6	2	3	27.1		1
1	1938	166	74.8	2008-08-28	0	2	8	2	4	27.1	18	2
0	1949	159	61.9	2010-07-09	1	2	7	1	1	24.5	16	1
0	1946	164	63.5	2007-10-24	0	2	8	2	2	23.6	16	2
0	1963	172	61.9	2009-08-15	0	2	8	2	4	20.9	18	1
0	1942	168	90.6	2009-08-07	0	2	7	1	2	32.1		2
0	1945	150	53.5	2008-10-29	1	2	8	3	1	23.8		2
1	1949	189	93.4	2009-08-05	1	2	6	2	4	26.1		5
1	1963	179	83.90000000000002	2008-09-29	0	2	8	1	3	26.2	19	1
1	1954	181	99.7	2007-10-05	1	2	7	2	3	30.4		1
1	1956	174	69.90000000000002	2009-01-19	1	2	6	2	2	23.1	19	1
0	1946	161	78.40000000000002	2009-10-02	1	2	7	2	1	30.2	18	2
0	1955	162	64.6	2010-02-09	0	2	7	2	3	24.6		1
0	1969	168.5	108.6	2010-06-11	0	2	7	3	4	38.5		1
1	1964	184	85.3	2009-07-25	1	2	6	2	4	25.2		1
1	1959	165	74	2009-08-29	0	2	6	2	2	27.2	16	1
0	1958	166.8	59.3	2008-01-12	1	2	7	2	4	21.5		1
1	1954	180	83.8	2007-11-03	2	2	8	2	4	25.9	16	1
0	1951	171	73.1	2008-07-09	2	2	7	2	4	25	18	1
1	1959	176	86.6	2008-04-21	0	2	7	1	4	28		1
0	1941	162	72.6	2007-12-10	0	2	7	3	1	27.7	16	2
1	1948	173	78.3	2008-04-29	1	2	6	3	4	26.2		1
0	1967	170	75.2	2009-02-23	1	2	8	2	5	26	19	3
1	1941	166	77.6	2010-07-06	1	2	9	2	2	28.2	15	2
1	1952	179	88.7	2009-04-28	1	2	7	3	4	27.7		2
0	1958	176	80.5	2007-10-30	2	2	7	1	2	26	17	1
0	1948	175	75.7	2009-12-05	2	2	8	1	2	24.7	16	2
1	1967	171	68.7	2010-03-13	1	2	6	2	3	23.5		1
0	1956	168	83.8	2007-10-16	0	1	5	2	3	29.7		1
1	1954	175	135.3	2008-07-21	0	2	6	3	2	44.20000000000001	17	1
0	1946	163	51.2	2009-12-02	0	2	7	2	2	19.3	16	2
0	1949	164.4	65	2008-08-26	0	2	8	1	4	24.2	21	1
0	1962	170	73.1	2008-11-24	1	2	7	3	4	25.3	16	1
0	1945	172	61	2009-10-22	0	2	9	1	5	20.6		1
0	1945	157	56.6	2009-12-01	0	0	9	2	3	23		2
1	1953	186	74.5	2010-03-17	0	2	7	2	4	21.5		1
0	1952	168	64.1	2009-02-27	0	2	7	1	2	22.7	16	1
0	1943	154	65.1	2009-03-19	0	2	8	2	3	27.4	16	2
1	1941	176	69.5	2009-03-24	0	2	7	1	2	22.4	23	2
1	1944	170	57.9	2008-07-28	1	2	8	2	2	20	18	2
1	1957	175	85.6	2009-06-10	1	2	6	1	3	28	16	1
1	1952	175	83.3	2009-02-16	1	2	7	2	4	27.2	15	1
0	1940	155	66.3	2008-10-06	0	2	7	1	1	27.6	21	2
1	1945	184.5	101.2	2008-03-11	2	2	9	2	1	29.9	15	1
0	1953	159	83.5	2008-04-21	1	2	6	3	2	33		2
1	1964	180	118.7	2010-07-03	0	2	7	2	2	36.6	18	1
1	1943	182	85	2009-01-13	1	2	6	2	4	25.7	16	1
0	1946	160	63.5	2009-04-28	0	2	7	2	4	24.8	17	3
0	1958	166	73.6	2009-03-24	1	2	7	2	4	26.7		1
0	1948	173	62.8	2008-02-11	1	2	7	1	4	21		1
0	1952	150	51.8	2009-01-24	1	2	8	2	4	23	19	2
1	1950	185	97	2009-04-03	0	2	7	2	3	28.3	19	1
1	1955	171	83.2	2008-05-24	0	2	8	2	3	28.5	16	1
1	1950	182.5	91.3	2008-07-12	0	2	7	1	3	27.6	15	1
1	1948	186	76.40000000000002	2007-09-26	1	2	7	1	5	22.1	17	1
1	1957	184	85.7	2009-07-08	1	2	6	2	4	25.3	16	1
0	1961	159	66.40000000000002	2008-07-24	0	2	9	3	1	26.3	18	3
0	1954	165	64.8	2009-12-08	0	2	6	1	3	23.8	18	1
1	1940	185	121.5	2009-10-22	1	2	7	2	2	35.5		2
0	1959	165	73.6	2009-10-01	0	2	8	2	2	27		2
1	1954	174	89.3	2008-06-21	2	2	7	2	2	29.5	15	1
1	1958	178	101.7	2009-05-16	0	1	8	2	2	32.1	16	1
0	1947	162	69.7	2008-11-27	0	2	8	2	3	26.6	21	1
1	1957	173	67.90000000000002	2010-06-01	0	2	7	2	4	22.7		2
0	1946	162	65.2	2008-06-09	0	2	8	2	1	24.8	18	2
1	1956	176.5	90.2	2009-10-08	0	2	9	3	3	29.1	18	1
1	1963	186	93.9	2009-02-07	0	2	6	2	2	27.1	17	1
0	1944	161	73.6	2009-01-27	0	2	10	2	3	28.4		2
1	1957	169	101	2010-03-20	1	2	6	3	3	35.4		1
1	1951	165	77.8	2010-01-16	1	2	6	2	4	28.6		1
1	1950	166	94	2010-06-16	0	2	9	3	4	34.1	16	2
1	1966	177	112.7	2008-10-01	2	2	6	3	4	36	16	1
1	1966	177	73.40000000000002	2007-09-21	0	2	8	2	3	23.4	16	1
0	1946	163	64.40000000000002	2007-05-15	1	2	7	2	2	24.2		2
1	1952	173	71.3	2008-01-30	2	2	9	2	2	23.8	17	1
1	1966	172	97.3	2009-11-21	0	0	7	2	4	32.9		1
1	1966	196	87.2	2008-04-03	0	2	8	2	4	22.7	17	1
1	1947	179	93	2009-10-12	1	2	9	3	1	29	16	2
1	1949	185	95.6	2008-04-28	0	2	7	1	4	27.9		1
0	1953	168	84.7	2009-08-22	1	1	8	2	1	30	16	1
1	1961	176	78	2009-05-09	1	2	6	2	4	25.2		1
0	1944	160.5	71.8	2010-02-01	1	1	8	2	2	28		2
1	1945	185	86.7	2008-03-11	1	2	6	3	3	25.3	16	1
1	1963	163	64.8	2008-01-21	0	2	6	2	2	24.4	20	1
1	1960	183	92.1	2008-07-14	0	2	8	2	5	27.5	21	1
0	1946	158	67.6	2009-03-09	0	2	8	2	2	27.1	18	1
0	1960	170	69.7	2008-10-16	1	2	7	2	3	24.1	18	1
1	1959	187	82.90000000000002	2010-07-06	2	2	6	2	4	23.7		1
1	1958	181	80	2007-12-01	0	2	8	3	4	24.4	19	1
0	1949	167	62.1	2008-03-26	0	2	9	2	4	22.3		3
0	1942	165	69.7	2008-11-27	0	2	8	2	2	25.6	16	2
0	1955	157	88.1	2010-01-04	0	2	8	3	3	35.70000000000001		1
1	1945	176	79.7	2008-03-05	0	2	8	2	2	25.7	16	2
1	1940	179	85.8	2008-08-11	1	2	7	1	3	26.8	16	2
0	1955	166	89.1	2008-09-02	0	2	7	2	3	32.3	19	1
1	1953	172	69.7	2008-10-28	0	2	7	2	2	23.6		2
1	1951	182	110	2009-04-02	0	2	7	2	5	33.20000000000001	17	1
0	1941	167	67.7	2009-11-24	0	2	7	2	1	24.3		2
1	1959	175	82	2009-11-02	0	2	6	3	3	26.8	16	1
1	1961	176	95.1	2008-08-14	0	2	6	2	4	30.7		1
1	1955	183	96.3	2009-05-14	0	2	5	2	4	28.8		1
1	1940	181	98.9	2009-09-24	1	2	8	2	5	30.2		1
1	1958	182	77.5	2009-07-03	0	2	6	3	4	23.4		1
0	1942	172	106	2009-11-07	1	2	7	3	2	35.8		2
0	1958	178	71.3	2010-03-23	0	2	7	1	3	22.5		1
1	1950	184	74.8	2009-10-07	0	2	8	2	4	22.1		1
0	1947	177.1	67.90000000000002	2010-07-05	0	2	7	1	5	21.7		1
1	1945	169	79.3	2009-03-20	1	2	7	2	2	27.8	16	4
1	1961	164	72.2	2008-05-28	0	2	7	1	4	26.8		1
0	1953	171	102	2009-11-21	0	2	7	3	2	34.9	18	1
1	1961	178	82.1	2008-11-06	0	2	6	2	2	25.9	16	1
1	1944	179	113.4	2008-10-02	1	2	7	3	2	35.4		1
1	1940	185	76.5	2009-05-08	1	2	7	2	1	22.4	17	2
0	1956	157	52.8	2008-05-28	0	2	8	1	4	21.4	23	1
0	1943	165	77.6	2010-03-18	0	2	8	2	1	28.5	21	1
0	1964	169	77.3	2009-04-21	1	2	8	2	1	27.1	16	3
0	1968	162	97.2	2009-10-03	0	2	7	4	3	37		1
1	1944	182	91.6	2009-10-05	0	2	5	3	3	27.7	15	1
1	1942	183	115.4	2009-07-20	1	2	8	2	1	34.5	21	2
1	1965	171	81.8	2009-10-03	2	2	5	3	5	28	17	1
1	1955	170	70.2	2008-01-19	0	2	7	2	4	24.3		1
0	1949	152	63.7	2010-02-27	1	2	8	1	1	27.6	15	2
1	1955	173	64.5	2009-08-05	0	2	8	2	2	21.6	22	1
1	1955	177	82.8	2009-08-19	0	2	8	2	4	26.4		1
1	1960	183	91	2009-11-07	1	2	7	2	4	27.2		1
1	1947	174	90.3	2008-11-26	1	2	8	2	3	29.8		1
0	1942	156	56	2009-10-14	0	2	7	2	2	23		2
1	1937	185	87	2007-05-24	0	2	6	2	4	25.4		2
0	1946	162	65.1	2008-04-17	0	2	5	2	3	24.8	16	2
0	1965	165	54.8	2009-09-11	0	2	7	1	4	20.1		1
0	1964	171	66.5	2009-04-07	0	2	8	2	4	22.7	20	1
1	1938	171	74.6	2008-11-04	1	2	7	2	2	25.5	23	2
0	1946	159	72.5	2008-01-28	0	2	8	2	2	28.7	21	2
1	1961	180	75.7	2008-05-27	1	2	8	2	5	23.4	16	1
1	1939	168	84.6	2008-08-11	1	2	7	2	1	30	30	2
1	1955	182	74.40000000000002	2009-11-07	0	2	5	2	3	22.5	19	1
1	1952	178	106	2010-01-04	1	1	7	2	5	33.5		1
1	1943	178	67.6	2009-11-11	1	2	8	2	1	21.3	17	2
1	1947	176	94.9	2010-06-10	1	2	7	2	2	30.6	16	1
0	1962	132	60.4	2008-08-12	0	2	7	3	2	34.70000000000001	16	1
1	1964	172	78.6	2010-07-07	2	2	7	2	2	26.6	18	1
1	1944	176	79.2	2009-03-13	2	2	6	2	1	25.6		2
0	1953	158	63.4	2008-06-20	0	2	7	1	4	25.4		1
1	1947	171	73	2008-11-20	0	2	7	1	2	25	21	2
0	1945	165	90.1	2008-10-24	0	2	8	1	2	33.1	15	1
0	1953	168	65.40000000000002	2008-08-26	1	2	9	2	4	23.2	18	2
0	1951	162	78.5	2008-12-05	1	2	6	3	1	29.9		1
1	1945	178	90.6	2008-06-20	1	2	6	3	4	28.6	17	1
1	1952	185	105.9	2008-02-04	0	2	6	2	5	30.9		1
0	1963	173	62.8	2009-09-28	1	2	8	2	1	21	16	3
1	1955	166	79.5	2008-03-13	1	2	7	2	3	28.9	16	1
0	1962	176	75.1	2008-10-28	0	2	6	1	1	24.2		1
1	1966	184	101	2009-11-07	1	2	6	1	4	29.8		1
0	1947	169	77	2009-06-04	0	2	8	3	3	27	21	2
1	1954	170	73.90000000000002	2009-05-06	1	2	7	2	2	25.6	16	1
0	1938	161	59.2	2007-10-25	0	2	8	2	2	22.8	20	2
0	1962	162	105.6	2008-06-21	0	0	7	4	4	40.20000000000001	17	1
0	1948	160	76.3	2008-11-22	0	2	8	1	3	29.8	18	1
1	1962	178	93.1	2008-07-11	1	2	7	3	2	29.4	16	1
0	1948	160	65.6	2009-06-24	1	2	7	2	3	25.6	16	1
1	1945	171	81.40000000000002	2008-11-26	1	2	7	3	2	27.8	23	2
0	1949	158	61.4	2010-03-11	0	2	7	2	3	24.6		2
1	1945	161	66.7	2008-11-20	1	2	8	2	2	25.7	17	2
0	1942	156	67.6	2008-04-23	2	2	6	2	1	27.8		2
0	1966	158	50.6	2007-12-18	1	2	7	1	4	20.3		1
0	1956	158	71	2010-02-27	0	2	8	2	4	28.4		1
1	1950	171	88.3	2009-04-30	0	2	5	3	3	30.2		1
[truncated: 291,579+ more rows]
