# Supplementary material for: Association between physical activity and inflammatory bowel disease: a prospective cohort study
Source: Front Public Health. 2026 May 14;14:1819729. doi: 10.3389/fpubh.2026.1819729 (PMC13216054; doi:10.3389/fpubh.2026.1819729)
Supplement: Supplementary file 3 [file Table_3.xlsx]

## Sheet: Sheet1
education(code)	The number of days when walking for more than 10 minutes per week	Duration of walking	The number of days each week during which there is moderate physical activity for at least 10 minutes	894-0.0	904-0.0	914-0.0	The frequency of climbing stairs over the past four weeks	The frequency of walking for recreation in the past four weeks	Duration of walking	The frequency of intense exercise in the past four weeks	The duration of intense exercise	The frequency of other exercises in the past four weeks	The duration of other exercises	IPAQ Activity Group	Total number of activity days	Total duration of the activity (in minutes)		Moderate or higher level walking recommendations(code)	walking met-minutes per week(code)	moderate PA per week(code)
4	5	360	4	30	0		2	2	2					2	9	210	0	1	2	0
5	7	90	7	25	0		1	6	2			4	4	1	14	115	1	1	2	1
3	5	60	0		0		2	3	3					1	5	60	0	1	1	0
3	7	10	3	60	3	60	2	1	6			4	3	2	13	130	1	1	0	1
3	1	10	3	20	2	30	3	1	5			1	4	1	6	60	0	0	0	0
1	7	20	7	60	5	10	3	4	2					2	19	90	1	1	0	2
6	5	20	3	120	1	30	2	3	3					1	9	170	1	1	0	2
2	5	50	1	20	0		4							1	6	70	0	1	1	0
5	0		0		0		0							0	0	0	0	0	0	0
1	7	60	3	10	4	30	2	4	6			4	4	2	14	100	1	1	2	0
3	5	25	0		0		3					1	1	0	5	25	0	0	0	0
2	4	15	2	60	2	45	4					3	3	1	8	120	1	1	0	0
6	7	30	7	120	4	30	2	5	2			5	2	2	18	180	1	1	1	2
1	7	90	1	10	0		2	3	2			2	2	1	8	100	0	1	2	0
1	7	60	3	20	2	20	3	4	3			3	3	1	12	100	0	1	2	0
1	7	60	4	60	3	30	4	4	3	2	7	4	2	2	14	150	1	1	2	1
2	5	30	3	30	3	30	3	2	4			4	3	2	11	90	1	1	1	0
1	7	60	7	30	0		3	2	3					1	14	90	1	1	2	1
3	5	20	3	30	3	15	2					2	4	1	11	65	0	1	0	0
6	7	20	3	61	0		2							1	10	81	1	1	0	1
1	7	120	3	45	3	20	2	4	3			4	3	2	13	185	0	1	2	0
3	5	10	3	30	0		0	1	5			2	2	0	8	40	0	0	0	0
5	7	30	7	45	0		0	2	3			5	2	1	14	75	1	1	1	2
3	5	20	3	15	2	15	2	6	2					1	10	50	0	0	0	0
1	7	45	4	60	1	10	3	6	3					1	12	115	1	1	2	1
2	6	60	0		3	30	2	2	5			4	3	2	9	90	1	1	2	0
3	7	30	5	20	2	10	1							1	14	60	0	1	1	0
1	4	30	3	30	1	60	2	2	6	3	3	3	3	1	8	120	0	1	0	0
3	4	10	1	10	0		2	2	3					0	5	20	0	0	0	0
1	7	60	7	60	2	10	2					4	2	2	16	130	1	1	2	2
4	7	20	3	20	3	10	2							1	13	50	0	1	0	0
1	7	20	0		0		2	3	3					0	7	20	0	0	0	0
1	1	60	1	120	2	60	5	3	5					0	4	240	1	1	0	0
3	5	20	3	60	3	60	3	4	2			4	4	2	11	140	1	1	0	1
4	7	25	7	20	3	45	3					2	3	2	17	90	1	1	1	0
4	7	30	7	15	2	10	2	4	7			3	4	1	16	55	0	1	1	0
5	6	60	0		0		2							1	6	60	0	1	2	0
1	3	20	2	30	2	25	3	2	6			4	3	1	7	75	0	0	0	0
3	7	60	2	120	3	30	2	1	3					2	12	210	1	1	2	1
1	7	30	0		0		2	4	3					1	7	30	0	1	1	0
1	5	15	0		0		0							0	5	15	0	0	0	0
1	3	20	4	90	4	20	1	2	3					2	11	130	1	1	0	2
1	5	60	3	60	2	60	2	3	7			4	4	1	10	180	1	1	1	1
5	2	10	2	60	2	60	0					2	3	1	6	130	1	1	0	0
1	0		0		0		1							0	0	0	0	0	0	0
6	5	75	2	60	0		1	1	4					1	7	135	0	1	2	0
1	6	45	2	15	1	5	2	5	7			3	6	1	8	60	0	1	1	0
5	6	40	6	60	6	30	1					5	3	2	18	130	1	1	1	2
3	3	10	5	10	3	20	1					4	3	1	11	40	0	0	0	0
1	7	45	0		2	15	3	2	3	-1	-1	4	3	1	9	60	0	1	2	0
3	7	240	5	120	3	20	5	5	5			4	3	2	15	320	1	1	2	2
4	2	20	2	6	2	2	2					3	3	0	2	20	0	0	0	0
3	7	60	1	120	0		4	2	4					1	8	180	0	1	2	0
1	5	20	4	20	5	50	3	2	7			5	4	2	14	90	1	1	0	0
3	7	90	7	90	7	90	2	6	7					2	21	270	1	1	2	2
5	7	200	7	120	4	60	2	5	3			4	4	2	18	360	1	1	2	2
1	7	60	0		4	5	2	2	7					1	7	60	0	1	2	0
4	2	110	3	120	7	30	2	-1	2			1	2	2	12	260	1	1	1	2
2	3	10	0		0		2	2	3			2	5	0	3	10	0	0	0	0
1	5	30	4	60	0		1	6	3			4	3	1	9	90	1	1	1	1
3	7	60	6	60	6	90	4	4	4			5	4	2	19	210	1	1	2	2
2	7	240	7	120	5	120	0			4	4	5	4	2	19	420	1	1	2	2
2	6	60	5	180	4	120	2			5	5	3	2	2	15	360	1	1	2	2
6	7	180	7	300	0		1							2	14	360	1	1	2	2
4	3	30	7	30	1	60	5	4	3					1	11	120	1	1	0	1
1	1	40	0		0		1							0	1	40	0	0	0	0
2	6	40	3	120	1	30	3	4	6			2	3	1	10	190	1	1	1	2
3	0		3	45	3	35	3			4	3	4	3	1	6	80	1	1	0	0
3	7	180	3	60	3	30	1	2	3			2	3	2	13	270	1	1	2	1
1	2	10	2	15	1	5	2	1	7					0	4	25	0	0	0	0
6	7	60	2	60	2	10	1	2	6					1	11	130	0	1	2	0
1	6	30	2	10	0		4	3	2					1	8	40	0	1	1	0
1	7	30	6	30	5	60	4	2	5	4	4	3	4	2	18	120	1	1	1	1
1	1	120	7	240	0		3	1	1					2	8	300	1	1	0	2
3	5	60	0		0		4	1	3					1	5	60	0	1	1	0
6	3	20	0		0		2	3	2					0	3	20	0	0	0	0
1	7	30	2	20	0		1	5	3					1	9	50	0	1	1	0
1	2	5	2	10	0		1							0	2	10	0	0	0	0
1	2	45	2	10	0		2							0	4	55	0	0	0	0
1	7	60	4	30	5	20	3	6	3					2	16	110	1	1	2	0
1	7	120	3	45	2	20	2	6	3			4	3	2	12	185	0	1	2	0
1	5	50	2	20	1	25	2	4	2					1	8	95	0	1	1	0
1	6	20	7	60	0		2	2	2					1	13	80	1	1	0	2
2	2	4	1	5	0		2	2	3			1	3	0	0	0	0	0	0	0
2	5	10	2	30	1	90	2	2	4			2	3	1	8	130	1	1	0	0
3	7	120	5	120	0		2							2	12	240	1	1	2	2
4	5	20	1	20	1	20	3					1	1	0	7	60	0	0	0	0
1	7	90	0		0		3	6	4			2	2	1	7	90	0	1	2	0
1	6	45	3	10	3	20	2					4	2	1	12	75	0	1	1	0
3	7	120	0		6	50	1	6	3			3	3	2	13	170	1	1	2	0
1	6	60	1	60	1	20	2	3	7			1	2	1	8	140	0	1	2	0
4	6	120	0		0		3	3	7			-1	-1	1	6	120	0	1	2	0
6	7	60	7	50	1	10	0	6	3					1	15	120	1	1	2	2
1	5	30	3	20	2	60	1	4	3					1	10	110	1	1	1	0
2	7	30	5	180	5	15	3	4	3			4	2	2	17	225	1	1	1	2
1	6	30	2	50	0		1							1	8	80	0	1	1	0
1	7	60	7	60	0		0	1	4			6	3	2	14	120	1	1	2	2
3	1	20	2	60	2	60	2					3	4	1	5	140	1	1	0	0
1	7	70	0		0		4	6	3					1	7	70	0	1	2	0
1	7	40	5	60	1	15	2	4	7					1	13	115	1	1	1	1
3	7	15	3	10	0		3	6	2			4	2	0	10	25	0	0	0	0
1	3	10	0		0		3	2	2					0	3	10	0	0	0	0
3	7	65	7	100	6	50	3	3	4	5	4	5	4	2	20	215	1	1	2	2
3	7	30	5	20	3	20	3	4	2	3	4	4	3	2	15	70	0	1	1	0
1	3	20	2	30	2	10	2	4	7			3	3	0	7	60	0	0	0	0
3	7	60	5	60	5	60	2	4	3			4	3	2	17	180	1	1	2	1
2	7	30	7	120	0		2	5	2					2	14	150	1	1	1	2
3	7	180	7	180	1	60	4	3	7	3	4	4	4	2	15	420	1	1	2	2
1	7	30	7	45	2	30	2	4	5			4	3	1	16	105	1	1	1	2
1	3	10	3	30	0		1					4	3	0	6	40	0	0	0	0
3	6	60	3	60	0		0	4	6					1	9	120	1	1	2	1
3	7	60	2	100	0		2	3	4					1	9	160	1	1	2	1
2	7	90	3	10	3	30	5	6	2			2	3	2	13	130	1	1	2	0
1	7	60	7	60	2	30	1	5	2			4	3	2	16	150	1	1	2	2
3	7	20	5	10	2	60	3	6	4					1	14	90	1	1	0	0
1	7	30	5	40	4	40	3			4	3	4	4	2	16	110	1	1	1	1
4	7	460	6	250	0		3							2	13	360	1	1	2	2
4	6	30	0		0		2	2	3					1	6	30	0	1	1	0
1	5	25	3	60	3	60	4	2	7			4	4	2	11	145	1	1	0	1
1	6	20	3	90	1	300	0	2	7			2	4	1	10	290	1	1	0	1
2	5	120	2	30	0		2					1	3	1	7	150	0	1	2	0
1	2	90	3	60	3	40	2			4	4	4	4	2	8	190	1	1	1	1
6	7	60	7	60	7	60	2							2	21	180	1	1	2	2
1	7	60	7	60	4	10	3	5	2			5	2	2	18	130	1	1	2	2
1	7	120	2	10	0		3	4	2					1	9	130	0	1	2	0
3	5	45	4	30	2	60	1	4	6			2	4	1	11	135	1	1	1	0
6	6	20	1	10	2	20	2					1	2	1	9	50	0	0	0	0
1	3	10	1	10	1	5	2	2	2			2	3	0	4	20	0	0	0	0
1	7	120	7	30	3	20	3	2	2	2	3	4	2	2	17	170	1	1	2	1
6	5	30	1	60	1	10	5	3	3					1	7	100	0	1	1	0
2	4	30	3	60	3	65	3	3	6			4	4	2	10	155	1	1	0	1
1	5	20	5	15	3	60	2	3	4	2	5	4	3	2	13	95	1	1	0	0
4	2	15	0		0		1					3	4	0	2	15	0	0	0	0
1	7	15	5	15	2	15	5	2	4			2	4	1	14	45	0	1	0	0
1	3	240	7	120	0		4	1	2			4	7	2	10	300	1	1	2	2
3	7	60	5	60	0		2	6	2					1	12	120	1	1	2	1
2	0		0		0		5							0	0	0	0	0	0	0
2	7	30	4	15	1	15	3	6	3			3	2	1	12	60	0	1	1	0
1	4	60	3	15	1	15	2	2	3					1	8	90	0	1	1	0
1	7	40	7	60	2	10	5	6	2					1	16	110	1	1	1	2
1	7	50	7	120	7	30	2	6	4					2	21	200	1	1	2	2
1	5	20	5	60	2	30	3	3	6			4	3	1	12	110	1	1	0	1
3	3	15	1	20	0		0							0	4	35	0	0	0	0
2	7	60	2	30	2	15	3	3	3			4	3	1	11	105	0	1	2	0
2	6	120	0		6	20	2	4	3					2	12	140	1	1	2	0
1	4	30	2	10	1	10	2					4	2	0	7	50	0	0	0	0
1	2	25	2	20	2	60	2	2	4			3	3	1	6	105	1	1	0	0
6	6	120	6	240	4	60	4	4	7			2	3	2	16	360	1	1	2	2
1	3	30	0		1	1	2	2	2			2	7	0	3	30	0	0	0	0
1	7	30	4	60	3	40	2	4	6			4	3	2	14	130	1	1	1	1
3	7	120	4	25	2	12	2					4	4	2	13	157	0	1	2	0
6	7	60	5	120	2	60	2					4	5	2	14	240	1	1	2	2
1	5	60	3	20	2	30	2					2	3	1	10	110	0	1	1	0
2	7	180	5	60	3	30	2	4	2					2	15	270	1	1	2	1
1	7	180	7	70	1	30	2	2	2					2	15	280	1	1	2	2
2	7	60	5	60	5	75	2					5	4	2	17	195	1	1	2	1
1	4	20	6	45	2	60	2	4	3			3	3	1	12	125	1	1	0	1
1	7	120	7	60	2	30	5	2	3			2	3	2	16	210	1	1	2	2
4	4	20	1	30	1	60	4	3	2			3	3	1	6	110	0	0	0	0
1	7	30	4	45	2	40	5	3	4			4	3	1	13	115	1	1	1	1
1	6	300	0		0		2	4	3					1	6	180	0	1	2	0
1	0		4	60	0		2					4	4	0	4	60	1	1	0	1
1	-2		2	30	0									0	2	30	0	0	0	0
2	7	90	7	180	4	60	5	4	6			4	3	2	18	330	1	1	2	2
3	5	30	3	30	2	10	2	5	3			2	3	1	10	70	0	1	1	0
5	7	120	4	180	4	40	2	5	3			4	3	2	15	340	1	1	2	2
1	7	20	7	30	5	30	1	2	6			5	3	2	19	80	1	1	0	1
6	7	45	7	60	1	120	2	6	3					2	15	225	1	1	2	2
3	5	120	0		0		2							1	5	120	0	1	2	0
1	1	30	0		0		3							0	1	30	0	0	0	0
1	7	80	5	15	0		0	1	3					1	12	95	0	1	2	0
4	3	30	2	30	2	30	3	2	3			2	2	1	7	90	0	1	0	0
1	7	90	5	60	0		3	2	6			3	3	2	12	150	1	1	2	1
4	6	30	0		0		0	2	4					1	6	30	0	1	1	0
1	7	30	7	20	2	30	2	6	3	3	3	3	3	1	16	80	0	1	1	0
3	7	60	3	30	3	10	2					2	3	2	13	100	0	1	2	0
1	7	60	4	120	2	30	3	5	2			3	4	2	13	210	1	1	2	2
2	7	75	3	20	2	15	4	6	3			4	2	1	12	110	0	1	2	0
4	4	30	4	20	2	50	0	2	3			4	3	1	10	100	1	1	0	0
1	7	180	7	60	7	60	2	6	6	2	3	6	4	2	21	300	1	1	2	2
3	4	30	0		0		2	4	4			-1	-1	0	4	30	0	0	0	0
5	2	45	4	10	1	20	4							1	7	75	0	0	0	0
6	7	20	4	60	0		3	3	3					1	11	80	1	1	0	1
1	6	45	4	30	1	15	2	2	3					1	11	90	0	1	1	0
1	7	60	5	60	3	45	3	3	4	3	3	5	3	2	15	165	1	1	2	1
3	1	10	1	5	1	60	2					3	3	0	2	70	0	0	0	0
1	7	15	7	15	3	60	1	3	3			3	3	2	17	90	1	1	0	0
1	2	10	2	60	0		1					3	6	0	4	70	0	0	0	0
3	2	15	3	10	3	0	2	3	4			3	2	0	5	25	0	0	0	0
1	3	20	5	10	1	5	2	3	3					0	8	30	0	0	0	0
6	6	120	4	60	1	10	3	4	4					2	11	190	1	1	2	1
3	4	10	5	120	0		4							1	9	130	1	1	0	2
3	7	30	0		0		2	5	2					1	7	30	0	1	1	0
1	7	40	7	5	4	25	4	4	3			5	3	2	11	65	1	1	1	0
1	7	60	5	30	1	20	2	3	3			2	3	1	13	110	1	1	2	1
1	7	35	3	40	3	45	2	5	3			4	3	2	13	120	1	1	1	0
2	7	45	6	75	1	1	4	6	3					1	13	120	1	1	2	2
1	1	15	1	30	1	30	3					3	4	0	3	75	0	0	0	0
1	7	40	2	60	3	50	3	3	7			4	6	2	12	150	1	1	1	0
3	6	45	2	30	0		2	4	4					1	8	75	0	1	1	0
1	6	20	0		0		0	4	2					0	6	20	0	0	0	0
1	7	20	7	30	4	20	5	2	3			2	2	2	18	70	1	1	0	1
3	3	20	0		0		2							0	3	20	0	0	0	0
2	4	30	4	45	2	45	2			4	3	4	3	1	10	120	1	1	0	1
3	7	40	5	30	0		2	4	2					1	12	70	1	1	1	1
1	7	60	5	25	4	45	3	3	2			5	3	2	16	130	1	1	2	0
4	6	180	7	180	6	20	3	2	4					2	19	380	1	1	2	2
3	5	10	0		2	45	-1					2	3	1	7	55	1	1	0	0
4	6	20	4	10	0		3	5	2					0	10	30	0	1	0	0
1	7	30	7	120	7	60	1	6	2			4	1	2	21	210	1	1	1	2
2	6	20	3	15	2	60	5					3	3	1	11	95	1	1	0	0
1	7	20	2	60	2	20	2	3	3					1	11	100	0	1	0	0
3	7	80	5	120	3	60	4	2	3					2	15	260	1	1	2	2
2	7	30	5	20	1	20	4	6	2			3	4	1	13	70	0	1	1	0
1	7	280	5	60	4	25	3	3	4	2	2	2	4	2	16	265	1	1	2	1
4	7	720	5	240	0		1							2	12	360	1	1	2	2
2	5	150	3	60	1	10	2	2	5					2	9	220	1	1	2	1
1	2	25	7	180	2	10	3	3	4			3	2	2	11	215	1	1	0	2
2	4	30	2	30	0		3	2	3					1	6	60	0	1	0	0
4	7	120	3	30	0		2	2	3					2	10	150	0	1	2	0
1	7	120	3	10	0		2	1	3			4	3	1	10	130	0	1	2	0
1	5	30	1	30	2	10	2	1	4			4	1	1	8	70	0	1	1	0
1	5	40	1	60	2	45	0	2	4			3	3	1	8	145	1	1	1	0
2	4	20	2	20	0		3	4	3					0	6	40	0	0	0	0
1	5	40	2	40	1	30	2	1	5			2	3	1	8	110	0	1	1	0
1	7	20	0		1	0	3	2	6	2	6			0	7	20	0	0	0	0
6	7	60	7	30	7	15	3					6	2	2	21	105	1	1	2	1
6	4	30	3	30	0		2	4	7			4	3	1	7	60	0	1	0	0
6	7	15	5	10	3	15	1	3	6			4	2	1	15	40	0	1	0	0
3	7	300	7	140	7	90	2	5	3					2	21	410	1	1	2	2
3	7	50	0		0		2	4	4					1	7	50	0	1	2	0
2	7	60	7	300	7	120	3	2	3					2	21	360	1	1	2	2
6	4	30	3	30	0		2	5	3			4	3	1	7	60	0	1	0	0
3	0		0		0		2	2	3					0	0	0	0	0	0	0
3	5	30	3	60	2	45	2					4	4	1	10	135	1	1	1	1
1	7	30	4	20	1	120	2	4	3	3	6			1	12	170	1	1	1	0
1	7	60	7	120	2	60	5	4	5			2	4	2	16	240	1	1	2	2
4	7	180	3	300	2	60	4	6	3			4	4	2	12	420	1	1	2	2
1	2	30	2	60	1	60	1					3	4	1	5	150	0	1	0	0
2	7	30	3	45	3	30	5	2	2	4	3	4	3	2	13	105	1	1	1	0
1	7	20	5	20	1	8	2					2	3	1	12	40	0	1	0	0
3	4	120	1	60	1	10	0	4	4			3	5	1	6	190	0	1	2	0
5	7	100	0		0		3	6	4					1	7	100	0	1	2	0
3	4	60	1	60	0		4	5	4					1	5	120	0	1	1	0
2	7	45	0		0		0	6	1					1	7	45	0	1	2	0
3	6	120	5	60	1	30	1	1	3					2	12	210	1	1	2	1
3	5	30	0		0		4	4	3					1	5	30	0	1	1	0
2	7	60	5	30	3	35	3	5	3	4	2	4	3	2	15	125	1	1	2	1
1	7	120	2	30	0		5	6	-1			2	2	2	9	150	0	1	2	0
5	5	240	5	120	0		2							2	10	300	1	1	2	2
1	5	10	3	60	2	10	3	4	7			2	2	1	10	80	1	1	0	1
1	5	20	0		0		1							0	5	20	0	0	0	0
3	2	5	0		0		0					3	3	0	0	0	0	0	0	0
5	4	25	0		0		2	3	2					0	4	25	0	0	0	0
2	5	15	2	30	5	60	3	2	3			3	4	2	12	105	1	1	0	0
1	7	30	7	20	3	10	2	6	3			4	7	1	17	60	0	1	1	0
2	4	90	2	45	2	65	2	2	7					1	8	200	1	1	2	0
1	6	15	6	30	2	90	0	5	4			2	4	1	14	135	1	1	0	1
1	6	30	1	15	0		4	4	3					1	7	45	0	1	1	0
2	7	60	6	90	4	45	1	6	3					2	17	195	1	1	2	2
6	7	120	7	60	7	60	5	4	4			5	4	2	21	240	1	1	2	2
1	2	30	0		1	90	1	3	4	3	4			0	3	120	1	1	0	0
3	5	20	2	10	0		4							0	7	30	0	0	0	0
5	7	30	7	15	0		2	6	2			3	3	1	14	45	0	1	1	0
2	7	15	0		0		2							0	7	15	0	0	0	0
1	7	60	3	45	3	45	3	6	2	4	3	4	3	2	13	150	1	1	2	0
1	5	30	1	45	1	30	2	1	3			3	3	1	7	105	0	1	1	0
4	7	60	7	20	0		1	6	3					1	14	80	0	1	2	0
2	7	20	4	90	0		1					6	5	1	11	110	1	1	0	2
2	5	15	4	10	1	10	2							0	10	35	0	0	0	0
1	7	30	4	25	2	90	2	2	3			3	4	1	13	145	1	1	1	0
5	6	180	6	60	0		1							2	12	240	1	1	2	2
6	7	70	5	20	2	60	5	6	4	3	4	4	4	1	14	150	1	1	2	0
1	7	20	3	30	3	30	3	2	5			4	3	2	13	80	1	1	0	0
2	7	20	4	10	0		2							1	11	30	0	1	0	0
1	7	60	7	60	3	60	5	4	3			4	4	2	17	180	1	1	2	2
2	7	60	3	60	3	60	3	4	2	4	3	4	3	2	13	180	1	1	2	1
2	6	15	5	15	3	20	2	4	2			2	2	1	14	50	0	1	0	0
3	7	20	6	30	0		1							1	13	50	1	1	0	1
1	7	30	4	60	0		3	1	5			3	3	1	11	90	1	1	1	1
3	7	40	7	40	0		1					1	3	1	14	80	1	1	1	1
1	5	20	0		0		4	3	3					0	5	20	0	0	0	0
1	7	30	7	15	1	60	2	2	3			5	5	1	15	105	0	1	1	0
5	2	30	2	30	7	20	2					4	6	2	11	80	1	1	0	0
5	7	300	7	10	7	20	5	2	3					2	21	210	1	1	2	0
3	5	15	0		0		2	4	3					0	5	15	0	0	0	0
1	5	30	3	90	3	20	4	2	3			4	4	2	11	140	1	1	1	1
2	7	180	5	30	3	30	2	6	3			4	3	2	15	240	1	1	2	1
3	4	60	3	120	1	30	3	2	7			4	6	1	8	210	1	1	1	2
2	6	35	3	20	3	10	2	4	3			3	2	1	12	65	0	1	1	0
6	6	20	3	30	0		0	2	7					1	9	50	0	1	0	0
1	1	20	1	20	1	10	2					2	1	0	3	50	0	0	0	0
2	7	120	0		0		3	6	3					1	7	120	0	1	2	0
3	0		0		0		0							0	0	0	0	0	0	0
1	7	40	2	60	2	10	0							1	11	110	0	1	1	0
1	7	40	2	20	2	30	3	2	5			4	3	1	11	90	0	1	1	0
1	7	60	0		0		2	4	2					1	7	60	0	1	2	0
1	2	10	0		0		2							0	2	10	0	0	0	0
3	4	30	0		0		0					2	2	0	4	30	0	0	0	0
1	4	30	3	30	3	60	3	4	4			4	3	2	10	120	1	1	0	0
1	5	15	5	40	3	120	4	3	7			4	3	2	13	175	1	1	0	1
5	1	10	0		1	60	1					3	3	0	2	70	0	0	0	0
3	7	180	4	240	4	60	2	5	6			4	4	2	15	420	1	1	2	2
4	2	20	1	10	0		1					3	4	0	3	30	0	0	0	0
3	4	15	2	30	1	10	4					4	3	0	7	55	0	0	0	0
3	1	30	0		0		3	2	4					0	1	30	0	0	0	0
3	5	60	3	20	2	10	2					2	2	1	10	90	0	1	1	0
6	2	10	1	20	0		3	2	3					0	3	30	0	0	0	0
1	6	30	1	30	1	60	2					1	3	1	8	120	0	1	1	0
1	7	45	3	15	2	30	3	2	4			3	3	1	12	90	0	1	2	0
3	4	30	7	120	2	30	1	2	4			3	3	2	13	180	1	1	0	2
3	7	45	5	60	0		1	4	4					1	12	105	1	1	2	1
1	7	20	7	20	6	30	2	3	3			5	3	2	20	70	1	1	0	0
1	4	45	4	60	0		3	3	4					1	8	105	1	1	1	1
3	0		0		0		2							0	0	0	0	0	0	0
3	7	50	5	30	0		3	3	2					1	12	80	1	1	2	1
2	6	20	5	20	0		2	2	5					1	11	40	0	1	0	0
3	2	60	0		1	20	2							0	3	80	0	0	0	0
2	1	25	0		0		5	3	2					0	1	25	0	0	0	0
1	3	5	6	20	4	45	2	1	7			5	4	2	10	65	1	1	0	0
4	7	60	7	60	2	30	1	4	3			4	3	2	16	150	1	1	2	2
2	5	20	4	45	4	45	1	2	2			5	3	2	13	110	1	1	0	1
5	7	60	7	120	2	60	2	3	3	3	3	3	3	2	16	240	1	1	2	2
4	5	10	3	30	2	2	3					3	2	0	8	40	0	0	0	0
3	2	50	7	50	0		1							1	9	100	1	1	0	2
1	7	40	4	45	2	30	5	4	5	3	3	4	4	1	13	115	1	1	1	1
2	1	15	3	10	0		1							0	4	25	0	0	0	0
1	7	120	5	120	5	120	3	4	7	4	7			2	17	360	1	1	2	2
5	7	60	7	60	7	30	5	4	3	3	3	5	3	2	21	150	1	1	2	2
1	2	10	3	30	2	60	3					4	4	1	7	100	1	1	0	0
3	2	40	0		0		2							0	2	40	0	0	0	0
3	7	60	4	30	0		2	3	3			3	7	1	11	90	0	1	2	0
2	5	30	2	30	1	40	2	4	3	2	3	3	2	1	8	100	0	1	1	0
3	7	30	2	120	1	240	2	3	6			2	5	2	10	330	1	1	1	1
1	3	10	5	60	1	10	2	2	3					1	9	80	1	1	0	1
1	7	200	7	30	2	45	4	3	3			4	3	2	16	255	1	1	2	1
1	5	60	1	10	0		2							1	6	70	0	1	1	0
6	5	20	1	30	1	30	3	3	4			2	3	1	7	80	0	0	0	0
4	7	180	7	60	2	20	2	3	4					2	16	260	1	1	2	2
3	7	60	5	60	5	60	4	2	4			5	3	2	17	180	1	1	2	1
1	7	30	4	25	2	30	4	4	2			2	2	1	13	85	0	1	1	0
2	7	20	3	15	1	30	1	4	3			2	4	1	11	65	0	1	0	0
6	4	20	1	30	0		2	5	6					0	5	50	0	0	0	0
1	7	15	5	15	3	10	2	3	2			3	2	1	15	40	0	1	0	0
4	3	20	3	15	1	10	2	5	2					0	7	45	0	0	0	0
1	7	30	4	20	4	45	2	5	3	4	3			2	15	95	1	1	1	0
2	4	15	2	30	2	30	1	1	3			3	6	1	8	75	0	0	0	0
5	6	100	3	60	3	60	1	2	5	4	3	1	4	2	12	220	1	1	2	1
2	3	60	2	20	0		1	4	4			3	2	1	5	80	0	1	1	0
1	5	30	4	15	3	30	3	4	3			3	3	1	12	75	1	1	1	0
2	5	60	1	15	0		2	1	4					1	6	75	0	1	1	0
3	7	90	7	120	0		3	5	4			1	3	2	14	210	1	1	2	2
3	7	60	4	60	2	60	2	6	3			2	5	2	13	180	1	1	2	1
1	5	60	2	10	0		0	1	5					1	7	70	0	1	1	0
1	7	30	7	20	5	15	1	3	3			4	3	2	19	65	1	1	1	0
3	0		5	30	5	30	3					5	3	2	10	60	1	1	0	1
2	7	300	7	250	2	45	3	2	3					2	16	405	1	1	2	2
2	5	30	5	20	0		1	3	3					1	10	50	0	1	1	0
1	7	30	4	30	4	30	1	3	3			4	3	2	15	90	1	1	1	0
4	5	15	5	30	0		2							1	10	45	1	1	0	1
3	2	35	7	30	2	15	5	2	4	2	7			1	11	80	1	1	0	1
3	7	30	7	15	4	40	3					4	3	2	18	85	1	1	1	0
6	7	60	7	120	2	60	3	4	5			4	2	2	16	240	1	1	2	2
2	7	30	4	30	4	45	2	2	7			5	3	2	15	105	1	1	1	0
1	7	300	7	60	6	10	4	3	2			5	1	2	20	250	1	1	2	2
3	7	30	4	10	0		0	2	4			3	3	1	11	40	0	1	1	0
1	5	40	0		0		1	1	5					1	5	40	0	1	1	0
6	6	15	3	25	2	25	2	2	5			4	2	1	11	65	0	1	0	0
4	4	45	0		0		2	3	6					0	4	45	0	1	1	0
4	5	20	2	60	0		5							1	7	80	0	1	0	0
6	5	60	7	60	2	60	2	5	5			2	4	2	14	180	1	1	1	2
3	7	20	2	30	2	30	3	3	4	4	3	4	3	1	11	80	0	1	0	0
1	7	120	2	30	0		3	2	3					2	9	150	0	1	2	0
2	7	30	7	30	0		3	5	3					1	14	60	1	1	1	1
5	3	8	7	30	0		1	4	1					1	7	30	1	1	0	1
1	4	120	4	30	1	10	2	4	5					1	9	160	0	1	2	0
1	7	30	3	30	1	60	2	2	2	3	4	2	3	1	11	120	0	1	1	0
3	3	30	4	30	0		3							1	7	60	0	1	0	0
1	6	20	0		0		0							0	6	20	0	0	0	0
3	7	60	0		0		2	6	3					1	7	60	0	1	2	0
4	7	45	7	60	5	25	2	4	5			5	2	2	19	130	1	1	2	2
1	7	20	3	10	0		1	5	2					0	10	30	0	1	0	0
5	7	200	7	200	4	10	5	4	6	3	6	4	3	2	18	370	1	1	2	2
1	7	20	2	15	0		3	2	5			2	2	0	9	35	0	1	0	0
1	7	30	0		0		1	3	4					1	7	30	0	1	1	0
1	7	50	4	60	0		2					4	4	1	11	110	1	1	2	1
3	5	60	3	45	2	45	2	3	4			4	3	1	10	150	1	1	1	0
6	7	180	7	80	3	15	5	6	3					2	17	275	1	1	2	2
1	7	20	3	20	1	10	2	3	3			4	2	1	11	50	0	1	0	0
1	7	30	7	120	3	60	2	3	6			4	4	2	17	210	1	1	1	2
3	4	20	6	240	2	10	1	4	3			4	4	2	12	210	1	1	0	2
5	5	30	1	45	0		1	2	3					1	6	75	0	1	1	0
1	0		4	30	0		3	2	4			2	4	0	4	30	0	0	0	0
1	5	15	7	10	2	60	2	3	3			4	3	1	14	85	1	1	0	0
1	7	30	2	60	1	30	4	2	3			2	4	1	10	120	0	1	1	0
1	7	20	4	60	2	10	5	2	3	2	3	4	1	1	13	90	1	1	0	1
3	4	10	0		0		5	2	4					0	4	10	0	0	0	0
1	7	20	3	30	3	60	1					4	3	2	13	110	1	1	0	0
1	2	20	3	15	2	10	4	1	3	1	5	4	5	0	7	45	0	0	0	0
3	7	100	7	60	3	90	5	4	3	4	3	4	4	2	17	250	1	1	2	2
4	4	10	3	30	3	30	3	1	3			4	3	1	10	70	1	1	0	0
1	7	20	7	20	7	20	0							2	21	60	1	1	0	0
5	7	60	5	80	5	80	1							2	17	220	1	1	2	2
1	7	60	3	50	3	30	3	6	4			4	3	2	13	140	1	1	2	1
1	5	45	3	10	3	10	2					5	2	1	11	65	0	1	1	0
5	7	180	7	180	3	60	1	2	6					2	17	420	1	1	2	2
1	0		5	40	0		2					1	2	1	5	40	1	1	0	1
1	5	30	3	30	0		5	2	2					1	8	60	0	1	1	0
1	7	20	5	60	1	60	2	4	3			5	4	1	13	140	1	1	0	1
2	4	15	3	10	2	40	2					4	3	1	9	65	1	1	0	0
2	3	10	6	60	6	60	2	4	2			5	4	2	15	130	1	1	0	2
1	5	15	7	30	6	30	2	2	3			6	3	2	18	75	1	1	0	1
5	7	30	0		0		1	6	2					1	7	30	0	1	1	0
3	2	10	0		0		1					3	3	0	2	10	0	0	0	0
1	7	60	7	30	2	10	1	2	3					1	16	100	1	1	2	1
1	7	15	3	10	3	1	0					4	4	0	10	25	0	0	0	0
1	4	15	2	25	4	25	3	3	4			4	2	1	10	65	1	1	0	0
1	5	15	3	20	3	15	3			1	4	4	4	1	11	50	0	0	0	0
3	5	45	3	20	0		4	4	4					1	8	65	0	1	1	0
1	4	30	2	90	0		2	4	2					1	6	120	1	1	0	1
2	0		0		0		1					2	2	0	0	0	0	0	0	0
3	7	60	3	15	5	2	2	4	4			3	3	1	10	75	0	1	2	0
3	7	45	1	60	0		0					1	2	1	8	105	0	1	2	0
3	7	30	2	30	0		3	3	3					1	9	60	0	1	1	0
1	7	60	3	120	1	30	2	6	3					2	11	210	1	1	2	2
3	7	60	6	60	2	60	2	4	2			3	3	2	15	180	1	1	2	2
2	7	30	4	15	0		3	4	4					1	11	45	0	1	1	0
3	6	30	2	30	1	15	3	4	3			1	3	1	9	75	0	1	1	0
3	6	20	5	45	4	30	3	1	2	2	4	5	2	2	15	95	1	1	0	1
6	2	25	2	60	1	25	1	4	4					1	5	110	0	1	0	0
3	7	30	0		0		0	6	3			4	7	1	7	30	0	1	1	0
1	1	180	1	180	0		5							0	2	360	1	1	1	1
1	5	20	2	120	0		3					1	2	1	7	140	1	1	0	1
3	7	60	5	30	0		5							1	12	90	1	1	2	1
1	7	30	7	60	1	30	5					3	3	1	15	120	1	1	1	2
1	7	60	4	30	2	30	4	2	4			4	4	1	13	120	0	1	2	0
3	7	60	3	60	2	30	2	5	2			4	4	1	12	150	1	1	2	1
3	7	60	6	40	3	180	2	6	3			4	6	2	16	280	1	1	2	1
1	4	30	2	1	0		3	2	2					0	4	30	0	0	0	0
2	5	120	5	180	2	120	5							2	12	420	1	1	2	2
1	7	60	7	180	3	10	4	6	2					2	17	250	1	1	2	2
3	5	15	2	15	0		2							0	7	30	0	0	0	0
3	7	40	5	40	3	10	2	6	2	4	2	4	2	2	15	90	1	1	1	1
2	7	60	5	120	0		5	2	6			1	6	2	12	180	1	1	2	2
6	5	15	5	15	3	30	2	3	2			4	2	1	13	60	1	1	0	0
3	1	20	0		0		2							0	1	20	0	0	0	0
1	2	20	4	60	3	20	3	2	4			3	4	2	9	100	1	1	0	1
2	7	240	7	300	5	60	3	4	2					2	19	420	1	1	2	2
3	7	60	6	90	5	90	1					2	2	2	18	240	1	1	2	2
5	7	45	7	120	0		2					4	5	2	14	165	1	1	2	2
2	7	20	0		2	60	1					2	2	1	9	80	1	1	0	0
6	7	15	4	30	3	30	2					4	3	2	14	75	1	1	0	0
3	7	20	0		0		1	6	3					0	7	20	0	0	0	0
1	2	10	3	60	3	45	2	1	5			4	4	2	8	115	1	1	0	1
1	7	120	7	120	5	75	3					5	4	2	19	315	1	1	2	2
1	2	30	3	30	4	15	2					4	1	1	9	75	0	1	0	0
1	7	20	5	60	2	45	2	6	2	2	3	3	3	1	14	125	1	1	0	1
2	2	15	1	45	0		2	1	5					0	3	60	0	0	0	0
1	2	20	1	10	3	10	2	2	5					0	6	40	0	0	0	0
6	7	30	1	180	1	30	2	6	2			3	2	1	9	240	1	1	1	1
3	5	20	0		0		1							0	5	20	0	0	0	0
1	7	90	5	20	0		4	6	5					1	12	110	0	1	2	0
3	5	15	0		0		2					2	2	0	5	15	0	0	0	0
2	7	60	1	120	1	60	3	6	4			2	5	1	9	240	0	1	2	0
6	7	380	7	280	7	120	2	2	7					2	21	480	1	1	2	2
3	7	60	4	60	3	35	1	4	4			4	3	2	14	155	1	1	2	1
4	7	180	0		0		2	6	3					2	7	180	0	1	2	0
1	7	20	0		3	15	3	2	4			2	4	1	10	35	0	0	0	0
1	3	5	2	30	3	60	1	2	3	3	4	2	3	2	5	90	1	1	0	0
1	7	50	2	30	3	40	0	2	7	4	3			2	12	120	1	1	2	0
1	3	15	4	10	3	45	1	2	2	4	3	4	3	1	10	70	1	1	0	0
1	3	10	5	60	5	5	2	4	4			5	3	1	8	70	1	1	0	1
1	7	500	5	20	1	10	2	4	2					2	13	210	0	1	2	0
1	7	30	0		0		1	5	3					1	7	30	0	1	1	0
5	5	15	5	15	3	20	3			4	2	4	3	1	13	50	0	1	0	0
1	6	30	3	60	5	25	2	6	2	4	4	5	3	2	14	115	1	1	1	1
2	7	20	0		0		3							0	7	20	0	0	0	0
1	5	20	5	15	4	15	0	4	2			2	2	1	14	50	0	1	0	0
2	3	15	2	20	0		0	3	3					0	5	35	0	0	0	0
2	7	120	7	120	3	30	4	6	3			4	3	2	17	270	1	1	2	2
5	3	90	7	30	0		0					6	1	1	10	120	1	1	1	1
2	5	30	5	30	0		2					3	3	1	10	60	1	1	1	1
1	7	40	3	30	0		5	2	3					1	10	70	0	1	1	0
1	7	30	7	60	0		1	6	2					1	14	90	1	1	1	2
5	5	120	7	60	1	60	0	2	4			2	4	2	13	240	1	1	2	2
1	6	15	2	5	1	20	2	3	3			2	2	0	7	35	0	0	0	0
3	2	10	0		0		1							0	2	10	0	0	0	0
1	7	120	5	60	3	45	5	6	3	4	3	5	3	2	15	225	1	1	2	1
1	7	30	6	180	3	20	0	5	2			4	2	2	16	230	1	1	1	2
1	5	30	7	30	0		1	3	3					1	12	60	1	1	1	1
6	4	60	7	60	0		3	1	4					1	11	120	1	1	1	2
6	5	12	3	15	0		2							0	8	27	0	0	0	0
3	5	20	0		0		3							0	5	20	0	0	0	0
1	4	15	7	20	3	10	2	3	6			3	5	1	14	45	0	1	0	0
2	6	30	0		0		1	3	2			3	2	1	6	30	0	1	1	0
6	7	120	7	120	0		0	6	3					2	14	240	1	1	2	2
1	7	30	7	20	6	20	3	6	3			3	3	2	20	70	1	1	1	0
6	6	30	7	250	1	60	2	5	3			3	3	2	14	270	1	1	1	2
4	6	30	0		3	120	1							2	9	150	1	1	1	0
1	5	20	0		0		5	4	3					0	5	20	0	0	0	0
1	7	50	7	30	0		2	3	5					1	14	80	1	1	2	1
1	7	20	7	10	1	50	2	4	2			3	3	1	15	80	0	1	0	0
5	7	75	0		0		2	6	4					1	7	75	0	1	2	0
1	4	30	4	60	2	30	3	2	3			2	2	1	10	120	1	1	0	1
1	4	20	2	15	0		3	3	2					0	6	35	0	0	0	0
3	3	20	2	10	2	10	5							0	7	40	0	0	0	0
3	5	15	4	45	4	45	3	2	3	5	3	5	3	2	13	105	1	1	0	1
1	5	30	3	60	3	30	2	2	5			2	3	2	11	120	1	1	1	1
2	3	20	3	15	2	20	1	2	7			2	4	1	8	55	0	0	0	0
3	2	10	2	10	0		2	2	3					0	4	20	0	0	0	0
4	5	30	4	120	4	60	3	3	4			4	4	2	13	210	1	1	1	2
1	7	20	3	20	5	10	3	2	3	2	3	4	4	1	15	50	0	1	0	0
1	7	30	3	90	5	90	1	4	3			3	4	2	15	210	1	1	1	1
1	3	30	4	60	3	60	2					4	4	2	10	150	1	1	0	1
1	5	20	3	30	3	30	3	2	7			4	3	1	11	80	1	1	0	0
1	5	30	3	35	0		1					2	3	1	8	65	0	1	1	0
1	3	20	2	60	2	5	2							1	5	80	0	1	0	0
3	5	40	5	90	3	35	2	2	6			4	3	2	13	165	1	1	1	2
3	0		6	60	0		1							1	6	60	1	1	0	2
1	5	60	0		0		1							1	5	60	0	1	1	0
3	7	30	5	180	3	30	0	3	3			4	2	2	15	240	1	1	1	2
3	6	20	5	120	1	60	2							2	12	200	1	1	0	2
5	7	30	7	120	6	120	5	4	3	5	5	5	5	2	20	270	1	1	1	2
3	7	20	3	20	0		2	5	2					1	10	40	0	1	0	0
2	7	15	1	20	3	10	2					4	3	1	11	45	0	0	0	0
2	7	15	7	60	5	30	2	2	5			4	3	2	19	105	1	1	0	2
3	7	60	7	60	2	10	4	6	4					2	16	130	1	1	2	2
1	7	60	3	120	2	60	1	5	-1	3	4	4	4	2	12	240	1	1	2	2
3	7	60	5	60	3	20	2					2	2	2	15	140	1	1	2	1
1	7	60	4	60	1	15	2	3	4					1	12	135	1	1	2	1
1	7	80	5	40	0		2	4	2			3	4	1	12	120	1	1	2	1
2	1	10	0		0		3	2	2					0	1	10	0	0	0	0
1	0		5	10	5	40	1					5	4	2	10	50	1	1	0	0
2	1	30	2	60	1	45	2					2	3	0	4	135	0	1	0	0
1	4	10	1	300	1	300	4	1	2					1	6	370	1	1	0	1
3	5	60	5	20	2	30	3	2	5			4	3	1	12	110	0	1	1	0
6	7	30	4	30	2	20	2							1	13	80	0	1	1	0
1	6	60	0		0		2							1	6	60	0	1	2	0
1	5	240	0		4	70	4					5	4	2	9	250	1	1	2	0
2	3	10	3	10	5	20	3			2	3	4	3	1	11	40	1	1	0	0
1	2	10	1	5	1	0	2	2	3	3	4			0	2	10	0	0	0	0
1	2	10	1	10	1	10	2	3	3					0	4	30	0	0	0	0
1	7	30	7	60	7	60	1	4	4	3	5	6	4	2	21	150	1	1	1	2
2	5	240	5	300	2	30	2	4	3			3	3	2	12	390	1	1	2	2
1	7	120	7	180	5	30	5					5	3	2	19	330	1	1	2	2
3	6	20	1	10	2	10	2	5	2			1	4	0	9	40	0	0	0	0
2	4	10	0		0		5							0	4	10	0	0	0	0
3	7	20	5	30	0		3	5	2			2	3	1	12	50	1	1	0	1
1	1	15	1	15	0		3							0	2	30	0	0	0	0
6	7	300	7	60	2	30	0					2	2	2	16	270	1	1	2	2
3	1	120	1	60	0		3	2	3			2	3	0	2	180	0	1	0	0
4	7	240	7	60	6	200	2	3	4					2	20	420	1	1	2	2
1	7	20	5	20	1	60	5	2	4					1	13	100	0	1	0	0
1	6	20	2	45	2	45	2					3	3	1	10	110	1	1	0	0
1	7	45	2	15	4	45	2					5	3	2	13	105	1	1	2	0
2	6	300	6	300	2	90	2					4	4	2	14	450	1	1	2	2
3	5	120	7	60	2	10	2					3	3	2	14	190	1	1	2	2
1	7	30	1	30	0		4	5	2					1	8	60	0	1	1	0
1	7	15	5	45	4	60	4	3	4	4	4	5	4	2	16	120	1	1	0	1
1	3	45	2	25	0		4	4	6					1	5	70	0	1	0	0
2	7	120	4	120	1	30	1	2	4			2	4	2	12	270	1	1	2	2
1	7	30	7	60	5	45	3	6	2	3	3	4	3	2	19	135	1	1	1	2
2	7	60	5	30	2	15	0	6	3					1	14	105	1	1	2	1
2	7	20	6	15	5	10	3	2	4			5	2	1	18	45	0	1	0	0
3	5	60	6	240	2	30	2							2	13	270	1	1	1	2
6	7	60	7	60	1	60	2	6	3			3	5	2	15	180	1	1	2	2
3	5	10	3	15	2	20	3	3	2			1	3	1	10	45	0	0	0	0
1	5	20	3	10	2	45	3	4	4	3	3	4	3	1	10	75	1	1	0	0
2	5	30	4	180	4	40	4	4	3			4	3	2	13	250	1	1	1	2
1	6	30	4	120	2	30	2	5	3					1	12	180	1	1	1	2
3	7	45	7	60	7	30	2	6	4			2	2	2	21	135	1	1	2	2
1	5	30	3	30	3	15	1					4	3	1	11	75	0	1	1	0
1	4	30	2	30	2	30	4	3	2			1	4	1	8	90	0	1	0	0
1	2	30	3	35	3	35	2	1	6			4	3	1	8	100	1	1	0	0
2	5	120	5	300	3	60	2			4	4	2	4	2	13	360	1	1	2	2
3	6	45	2	20	1	30	3	5	2			2	2	1	9	95	0	1	1	0
3	4	60	5	60	0		5	3	3					1	9	120	1	1	1	1
3	5	30	3	30	3	60	3	2	3	4	3	3	3	2	11	120	1	1	1	0
3	7	20	0		5	45	2					5	3	2	12	65	1	1	0	0
1	4	20	0		0		2	2	4			1	2	0	4	20	0	0	0	0
2	2	30	6	30	3	60	2	3	4	3	3	3	4	2	11	120	1	1	0	1
1	1	15	0		0		5	2	2					0	1	15	0	0	0	0
1	4	60	4	60	4	60	2	4	2			5	4	2	12	180	1	1	1	1
1	4	15	2	15	5	10	1					4	3	1	11	40	0	0	0	0
2	6	35	3	120	1	120	5	2	3			2	4	2	10	275	1	1	1	2
5	5	30	3	15	3	15	3	3	3			4	3	1	11	60	0	1	1	0
1	7	200	7	100	7	60	1			5	4	6	4	2	21	340	1	1	2	2
1	5	30	3	30	1	10	0	3	3					1	9	70	0	1	1	0
1	2	30	1	30	0		1	2	2			3	4	0	3	60	0	0	0	0
1	7	200	7	200	5	60	0	2	4			5	4	2	19	420	1	1	2	2
2	7	30	2	45	2	180	0	1	7			1	3	2	11	255	1	1	1	0
5	6	180	7	240	2	60	3	4	2			4	4	2	15	420	1	1	2	2
5	4	20	3	30	3	20	1	3	3			2	3	1	10	70	0	1	0	0
6	5	20	5	40	5	60	0			5	4	5	4	2	15	120	1	1	0	1
3	7	120	7	120	3	10	5	6	2			4	4	2	17	250	1	1	2	2
1	5	300	3	20	0		2	2	3					2	8	200	0	1	2	0
3	4	60	7	60	2	30	3	2	1					1	13	150	1	1	1	2
6	7	30	7	45	0		2	3	4					1	14	75	1	1	1	2
2	2	60	5	30	3	40	3	3	2	2	3	5	3	2	10	130	1	1	0	1
1	3	15	3	30	1	5	1	1	5					0	6	45	0	0	0	0
1	5	15	2	15	0		0	1	7					0	7	30	0	0	0	0
3	0		3	20	3	90	1	2	4			4	4	2	6	110	1	1	0	0
6	7	30	5	120	0		0	3	3					2	12	150	1	1	1	2
3	1	9	1	5	1	35	1					3	3	0	1	35	0	0	0	0
1	2	15	4	30	1	30	1	1	3			2	3	1	7	75	0	1	0	0
1	3	30	0		0		2	3	2					0	3	30	0	0	0	0
1	1	10	0		0		2							0	1	10	0	0	0	0
2	7	20	2	15	1	20	2	2	5			3	3	1	10	55	0	1	0	0
1	1	20	1	20	3	25	2	2	2			4	2	1	5	65	1	1	0	0
3	4	20	7	60	3	120	3	4	5	3	5	4	5	2	14	200	1	1	0	2
1	3	30	0		0		3	2	1					0	3	30	0	0	0	0
6	7	45	7	75	1	50	2							2	15	170	1	1	2	2
3	6	30	5	10	2	15	2	2	2			2	2	1	13	55	0	1	1	0
3	2	20	0		1	10	2					3	4	0	3	30	0	0	0	0
1	7	60	3	180	1	20	2	3	3					2	11	260	1	1	2	2
1	3	20	2	30	2	30	2	3	3			4	3	1	7	80	0	0	0	0
4	1	180	3	60	1	10	1	3	2					1	5	250	1	1	1	1
1	7	20	7	20	7	30	5	2	3	6	3	6	3	2	21	70	1	1	0	0
1	2	10	5	240	0		3							2	7	190	1	1	0	2
3	7	240	3	240	0		3	6	3					2	10	360	1	1	2	2
3	7	30	0		0		2	2	3					1	7	30	0	1	1	0
2	7	20	0		3	10	5	3	2			1	3	1	10	30	0	0	0	0
2	7	25	7	10	4	10	2	3	3					1	18	45	0	1	1	0
3	2	60	2	30	2	10	4					4	4	1	6	100	0	1	0	0
5	7	15	0		0		2	3	3					0	7	15	0	0	0	0
3	2	20	3	60	1	0	2	2	3					1	5	80	1	1	0	1
1	3	20	2	15	2	30	2	2	3	1	3	3	3	1	7	65	0	0	0	0
1	7	90	4	45	3	45	2	4	3	3	3	3	3	2	14	180	1	1	2	1
2	7	60	5	120	3	30	2	2	7			4	6	2	15	210	1	1	2	2
3	7	30	5	30	0		2	3	7			5	3	1	12	60	1	1	1	1
1	7	50	5	200	0		4							2	12	230	1	1	2	2
1	0		2	20	1	3	2					4	3	0	2	20	0	0	0	0
2	3	10	3	30	0		1	1	3			4	3	0	6	40	0	0	0	0
6	7	30	3	300	2	25	2					3	4	2	12	235	1	1	1	2
1	7	60	2	20	0		2	6	3					1	9	80	0	1	2	0
5	0		1	10	0		2							0	1	10	0	0	0	0
5	7	60	4	60	3	45	5	4	2			5	3	2	14	165	1	1	2	1
1	2	10	1	10	0		5	1	7					0	3	20	0	0	0	0
1	5	30	3	15	3	20	1	2	7			4	3	1	11	65	0	1	1	0
2	7	300	3	60	2	45	4	4	3			4	3	2	12	285	1	1	2	1
1	7	90	7	60	2	30	3	5	4			4	4	2	16	180	1	1	2	2
5	6	30	4	120	0		1	5	3					1	10	150	1	1	1	2
1	7	30	5	40	2	30	4	5	3			4	3	1	14	100	1	1	1	1
1	4	15	3	15	3	10	2	5	3			4	2	1	10	40	0	0	0	0
1	7	20	0		0		2	3	3					0	7	20	0	0	0	0
1	5	40	3	30	0		5	4	3					1	8	70	0	1	1	0
4	3	20	3	120	1	15	2							1	7	155	1	1	0	2
1	2	5	0		4	80	2	1	3			5	4	2	4	80	1	1	0	0
1	7	20	7	20	0		2							1	14	40	0	1	0	0
2	1	15	1	20	1	5	1							0	2	35	0	0	0	0
1	4	100	7	120	6	80	2	2	3	5	4	5	4	2	17	300	1	1	2	2
3	7	60	7	60	4	30	3	3	6					2	18	150	1	1	2	2
1	5	20	1	10	1	0	2	3	4			3	4	0	6	30	0	0	0	0
1	7	60	5	90	1	45	2	2	4					2	13	195	1	1	2	2
3	5	300	5	300	5	180	1					3	7	2	15	540	1	1	2	2
1	5	20	3	60	1	60	1	3	3	3	4	4	2	1	9	140	1	1	0	1
2	1	180	2	90	3	120	2			4	5			2	6	390	1	1	1	1
1	7	30	5	30	3	60	2	4	2	4	3			2	15	120	1	1	1	1
1	7	30	5	30	5	30	2	2	3			5	3	2	17	90	1	1	1	1
3	4	300	0		0		2							0	4	180	0	1	2	0
1	7	30	0		2	180	2	3	7			4	7	2	9	210	1	1	1	0
5	7	55	6	15	2	15	1	1	1			4	2	1	15	85	0	1	2	0
3	7	200	5	120	4	30	4					3	4	2	16	330	1	1	2	2
3	5	100	7	360	4	120	3	5	5	3	4	4	4	2	16	400	1	1	2	2
1	7	20	7	30	6	50	5							2	20	100	1	1	0	1
1	3	20	0		0		1					2	3	0	3	20	0	0	0	0
6	3	15	4	45	3	50	1	3	3			4	3	2	10	110	1	1	0	1
3	3	60	5	60	3	20	0					4	3	2	11	140	1	1	1	1
2	7	30	2	60	2	20	2	2	6			4	3	1	11	110	0	1	1	0
3	7	20	2	10	0		2							0	9	30	0	1	0	0
1	6	30	2	45	2	40	2	4	7			4	4	1	10	115	1	1	1	0
2	7	120	5	30	4	40	1	6	4			4	3	2	16	190	1	1	2	1
4	4	30	2	10	0		3	4	3					0	6	40	0	0	0	0
1	2	15	1	15	0		4	2	3					0	3	30	0	0	0	0
3	3	50	1	30	0		2					2	7	0	4	80	0	1	1	0
3	3	30	3	30	3	60	0	4	3					2	9	120	1	1	0	0
2	7	20	5	15	3	15	2	2	4			5	2	1	15	50	0	1	0	0
2	4	35	6	60	2	10	3					3	3	1	12	105	1	1	0	2
1	4	30	0		0		2	2	5					0	4	30	0	0	0	0
1	7	20	3	60	2	40	2	2	7			4	3	1	12	120	1	1	0	1
3	7	60	3	60	1	10	3	3	7			3	2	1	11	130	1	1	2	1
1	7	30	7	360	1	20	3	3	2			2	3	2	15	230	1	1	1	2
3	7	15	3	15	2	15	1	1	2					1	12	45	0	1	0	0
2	5	30	2	20	2	10	2			4	3			1	9	60	0	1	1	0
1	7	40	0		2	20	2	5	3					1	9	60	0	1	1	0
1	1	30	1	30	4	35	2	2	7			5	3	1	6	95	1	1	0	0
3	3	30	5	30	3	20	1							1	11	80	1	1	0	1
3	7	20	5	60	4	60	2	3	3	4	3	5	4	2	16	140	1	1	0	1
3	5	100	5	30	2	25	1					2	5	1	12	155	1	1	2	1
1	7	20	7	10	2	10	2	2	3	2	4			1	16	40	0	1	0	0
1	7	90	7	30	5	30	3							2	19	150	1	1	2	1
3	7	120	6	180	0		2	1	4					2	13	300	1	1	2	2
3	7	30	0		0		3	5	2					1	7	30	0	1	1	0
2	4	15	2	20	1	10	2							0	7	45	0	0	0	0
1	7	30	3	20	2	10	3	2	3	4	2	4	2	1	12	60	0	1	1	0
4	7	120	4	240	5	60	2	6	4	5	4	5	4	2	16	360	1	1	2	2
1	7	60	2	30	4	30	2	4	4			2	3	2	13	120	1	1	2	0
1	4	10	3	15	0		1	2	1					0	7	25	0	0	0	0
4	2	60	5	200	2	10	3							2	9	250	1	1	0	2
2	7	240	7	120	0		3							2	14	300	1	1	2	2
1	7	40	1	15	1	0	2							1	8	55	0	1	1	0
1	6	60	1	20	0		0	4	5					1	7	80	0	1	2	0
1	4	10	4	30	4	45	5	2	7	5	4	5	3	2	12	85	1	1	0	0
3	7	20	2	10	0		2	5	2					0	9	30	0	1	0	0
1	5	180	0		0		5	1	4					1	5	180	0	1	2	0
1	7	120	4	60	3	90	2	4	4	4	3	4	4	2	14	270	1	1	2	1
3	6	120	2	60	0		3					2	7	1	8	180	0	1	2	0
1	7	30	7	120	0		4							2	14	150	1	1	1	2
1	7	35	7	25	7	25	2	6	3			6	2	2	21	85	1	1	1	1
1	7	60	4	60	3	15	2	6	4			4	3	2	14	135	1	1	2	1
1	5	60	3	60	3	30	2	2	3			2	3	2	11	150	1	1	1	1
1	3	30	2	20	2	55	2	2	5	2	3	3	4	1	7	105	1	1	0	0
2	5	20	1	45	2	10	2	3	4			3	3	1	8	75	0	0	0	0
1	4	13	3	60	0		2	1	5			3	4	1	7	73	1	1	0	1
3	6	35	3	30	2	60	2	5	3			4	4	1	11	125	1	1	1	0
1	7	25	0		0		3	6	2					0	7	25	0	1	1	0
1	7	90	7	30	0		2	3	5			3	2	1	14	120	1	1	2	1
2	7	60	7	120	0		1	4	4			4	2	2	14	180	1	1	2	2
3	7	60	5	10	3	10	5	5	4			5	1	2	15	80	0	1	2	0
5	5	30	6	120	0		2	3	6					2	11	150	1	1	1	2
1	7	45	2	45	2	30	0	5	3			3	2	1	11	120	0	1	2	0
4	0		4	60	0		3	1	5					0	4	60	1	1	0	1
2	5	10	4	15	0		1	3	6					0	9	25	0	0	0	0
6	7	45	4	60	4	30	2	5	3			4	2	2	15	135	1	1	2	1
1	5	60	5	30	0		3	3	2					1	10	90	1	1	1	1
1	2	15	1	15	5	60	0	2	3	5	3			2	8	90	1	1	0	0
6	7	120	7	240	5	60	2	6	4			4	3	2	19	360	1	1	2	2
2	3	5	3	15	2	50	3	2	3			3	4	1	5	65	1	1	0	0
1	4	300	4	180	2	60	3	3	3			4	4	2	10	420	1	1	2	2
1	1	10	2	60	4	60	3	3	4	4	3	5	3	2	7	130	1	1	0	0
2	7	45	7	30	0		3	6	3					1	14	75	1	1	2	1
3	2	15	2	35	2	35	3	1	3			4	3	1	6	85	0	0	0	0
5	3	20	3	20	0		3							0	6	40	0	0	0	0
3	7	120	6	60	0		2	4	4					2	13	180	1	1	2	2
2	4	45	3	45	0		2	2	7					1	7	90	0	1	1	0
1	7	20	0		0		2	2	7					0	7	20	0	0	0	0
1	5	30	3	60	2	10	5	4	3	2	-1	4	3	1	10	100	1	1	1	1
2	7	60	3	60	3	45	1	2	6			4	3	2	13	165	1	1	2	1
1	2	15	2	10	2	30	1			2	5			1	6	55	0	0	0	0
5	7	40	5	20	2	10	3	4	3			3	4	1	14	70	0	1	1	0
2	4	30	4	10	3	10	4			4	3	4	3	1	11	50	0	1	0	0
1	1	10	0		0		2	2	2					0	1	10	0	0	0	0
2	6	120	6	120	5	30	5	5	6					2	17	270	1	1	2	2
1	5	50	3	60	0		1	2	7					1	8	110	1	1	1	1
6	4	50	7	15	0		1	6	2					1	11	65	0	1	1	0
1	2	30	0		0		2	2	3					0	2	30	0	0	0	0
1	7	20	7	60	3	50	5	4	7	4	4	4	4	2	17	130	1	1	0	2
1	3	30	7	300	2	30	5	3	6			2	2	2	12	240	1	1	0	2
1	6	300	4	120	3	20	1	4	6	3	3	4	2	2	13	320	1	1	2	2
1	7	90	2	120	1	15	1	3	3					2	10	225	1	1	2	1
1	2	30	2	30	0		1					1	2	0	4	60	0	0	0	0
3	4	30	5	30	0		2	2	5			3	3	1	9	60	1	1	0	1
1	7	150	3	20	1	20	3	3	5			2	2	2	11	190	0	1	2	0
6	7	20	2	15	1	15	1	2	2					1	10	50	0	1	0	0
6	7	15	6	10	2	10	3	5	3					1	15	35	0	1	0	0
2	7	50	0		0		1	4	2					1	7	50	0	1	2	0
6	-2		0		0									0	0	0	0	0	0	0
1	5	20	1	30	1	60	1	2	4			2	4	1	7	110	0	0	0	0
1	7	20	0		0		5	4	3			2	3	0	7	20	0	0	0	0
1	5	30	2	20	2	30	5	2	4					1	9	80	0	1	1	0
1	0		0		4	60	4			5	4	5	4	2	4	60	1	1	0	0
1	6	30	4	25	4	60	2			3	4	4	4	2	14	115	1	1	1	0
2	7	120	7	15	1	60	2	6	5			3	3	2	15	195	0	1	2	0
5	4	30	4	30	4	30	2	2	5			4	3	2	12	90	1	1	0	0
3	7	500	2	30	1	60	5	3	3			2	3	2	10	270	0	1	2	0
4	5	480	5	50	0		1	2	3					2	10	230	1	1	2	1
5	7	50	2	15	0		2	4	3					1	9	65	0	1	2	0
3	7	25	3	30	3	70	1	2	6	4	5	4	5	2	13	125	1	1	1	0
1	7	20	7	10	7	20	1	4	2	4	3			2	21	50	1	1	0	0
5	6	360	6	120	0		2							2	12	300	1	1	2	2
2	7	60	5	60	0		2							1	12	120	1	1	2	1
3	7	60	1	10	0		0	3	4					1	8	70	0	1	2	0
4	7	10	5	20	5	10	1	5	2					1	17	40	0	1	0	0
2	7	120	3	120	3	50	5	4	3	4	3	4	3	2	13	290	1	1	2	2
2	7	120	7	60	3	120	4	4	5					2	17	300	1	1	2	2
1	7	20	5	20	5	40	3	5	3	1	3	5	3	2	17	80	1	1	0	0
1	4	10	4	50	3	10	2	4	2					1	11	70	1	1	0	1
1	7	30	1	20	0		3	2	5					1	8	50	0	1	1	0
2	7	180	7	60	3	30	1	6	2			4	3	2	17	270	1	1	2	2
1	4	20	2	40	0		2	1	1					0	6	60	0	1	0	0
2	4	20	5	45	1	15	2	5	3					1	10	80	1	1	0	1
3	2	60	3	45	1	20	2							1	6	125	0	1	0	0
1	1	10	1	20	1	10	3	2	6	3	3			0	3	40	0	0	0	0
1	6	30	6	30	2	10	3	4	6					1	14	70	1	1	1	1
1	7	30	5	60	3	60	3	4	3			4	4	2	15	150	1	1	1	1
3	6	60	6	240	1	120	1	2	5			3	5	2	13	360	1	1	2	2
3	7	60	7	30	2	60	3	5	2			2	4	2	16	150	1	1	2	1
3	6	120	4	120	2	10	5	6	2	4	5	4	5	2	12	250	1	1	2	2
1	7	30	7	30	4	50	4	3	3	5	3	5	3	2	18	110	1	1	1	1
3	7	70	2	30	0		4							1	9	100	0	1	2	0
3	6	20	2	75	2	60	2					4	4	1	10	155	1	1	0	1
3	6	30	3	30	0		2	2	4			2	3	1	9	60	0	1	1	0
3	6	30	2	10	2	30	3	4	3			3	2	1	10	70	0	1	1	0
5	7	30	3	30	4	60	3	4	3	4	4	4	4	2	14	120	1	1	1	0
1	7	30	5	10	2	10	3	2	3			2	3	1	14	50	0	1	1	0
2	3	10	0		3	25	2	3	2			4	2	1	6	35	1	1	0	0
3	5	10	5	20	0		2					5	2	0	10	30	0	1	0	0
1	6	30	3	60	1	60	3	2	4			2	3	1	10	150	1	1	1	1
4	7	420	5	10	5	10	1	3	7					2	17	200	0	1	2	0
1	5	20	5	10	2	30	2	1	3	3	4			1	12	60	0	1	0	0
1	3	15	3	10	3	40	4	2	7	2	3	4	3	1	9	65	1	1	0	0
6	7	60	6	30	1	60	2	5	4			2	4	1	14	150	1	1	2	1
1	7	20	7	60	3	10	1	5	2	6	4	4	3	2	17	90	1	1	0	2
1	7	40	5	60	4	30	3	6	3			4	3	2	16	130	1	1	1	1
4	7	15	0		0		1							0	7	15	0	0	0	0
3	7	10	5	30	5	30	1	5	3			4	4	2	17	70	1	1	0	1
3	6	360	4	60	4	30	0							2	14	270	1	1	2	1
5	5	20	0		2	90	1					4	4	1	7	110	1	1	0	0
3	4	80	5	60	4	90	3	2	2			4	5	2	13	230	1	1	2	1
1	7	90	5	30	0		2	6	3					1	12	120	1	1	2	1
1	7	25	5	60	3	50	0	5	2	4	3	4	3	2	15	135	1	1	1	1
3	7	60	5	120	2	120	0	2	4					2	14	300	1	1	2	2
2	7	20	4	10	0		3	2	3					1	11	30	0	1	0	0
3	7	45	2	45	3	30	1	2	3			2	3	2	12	120	1	1	2	0
1	7	120	7	120	7	120	2	4	2	6	5	6	5	2	21	360	1	1	2	2
3	7	10	0		0		1							0	7	10	0	0	0	0
1	7	180	4	60	4	60	5	3	2	5	5	5	5	2	15	300	1	1	2	1
3	0		0		0		1					1	3	0	0	0	0	0	0	0
1	2	60	7	240	3	60	2	4	2	4	4			2	12	300	1	1	0	2
6	7	90	1	60	1	60	2	2	2			3	4	1	9	210	0	1	2	0
4	5	60	2	120	0		0	1	3					1	7	180	1	1	1	1
4	5	75	7	160	3	60	2	6	4			4	4	2	15	295	1	1	2	2
1	6	60	7	60	0		1	5	3					1	13	120	1	1	2	2
4	7	120	4	60	0		5	4	3					2	11	180	1	1	2	1
1	5	30	7	60	5	30	5							2	17	120	1	1	1	2
1	3	10	3	60	0		3	2	2					1	6	70	1	1	0	1
1	4	40	0		0		3	4	3			2	3	0	4	40	0	1	1	0
2	5	40	0		2	10	1	5	3			4	3	1	7	50	0	1	1	0
1	2	60	0		0		2	-1	1					0	2	60	0	0	0	0
3	7	90	5	90	2	20	1	2	3			4	3	2	14	200	1	1	2	2
2	7	30	0		2	45	2	1	2			3	3	1	9	75	1	1	1	0
2	7	30	3	30	2	10	3	4	3					1	12	70	0	1	1	0
1	4	30	2	120	2	1	2	1	4			2	3	1	6	150	1	1	0	1
1	7	30	3	20	0		4	4	6					1	10	50	0	1	1	0
1	5	20	1	15	0		2	2	3			1	2	0	6	35	0	0	0	0
1	7	60	2	15	2	25	2	2	4	3	3			1	11	100	0	1	2	0
6	5	60	0		0		2							1	5	60	0	1	1	0
1	4	20	2	30	0		2	2	4					0	6	50	0	0	0	0
4	7	30	4	30	0		2					5	3	1	11	60	0	1	1	0
2	7	40	7	30	5	37	2	2	2					2	19	107	1	1	1	1
1	7	100	4	15	2	10	4	2	2			4	4	1	13	125	0	1	2	0
3	4	20	1	20	0		3	3	2					0	5	40	0	0	0	0
4	6	120	5	180	3	180	2					4	2	2	14	480	1	1	2	2
5	3	20	3	20	3	20	2					3	3	1	9	60	0	0	0	0
5	7	180	2	45	2	45	1	4	7			2	3	2	11	270	1	1	2	0
1	3	30	1	10	0		2	3	7					0	4	40	0	0	0	0
2	5	10	2	40	0		0	2	2					0	7	50	0	0	0	0
1	7	90	4	30	1	20	4	6	4					1	12	140	0	1	2	0
4	7	30	2	30	0		4	6	2					1	9	60	0	1	1	0
6	7	10	2	15	1	30	1	2	4			3	4	0	10	55	0	0	0	0
3	1	20	5	60	0		1	3	7					1	6	80	1	1	0	1
3	6	40	6	60	3	25	4	2	5					2	15	125	1	1	1	2
5	7	60	5	30	3	30	2	6	3	3	3	4	3	2	15	120	1	1	2	1
2	6	180	6	240	2	10	2	1	6					2	14	370	1	1	2	2
3	7	60	5	120	5	60	2					5	4	2	17	240	1	1	2	2
1	7	20	3	40	3	30	0	2	3			5	3	2	13	90	1	1	0	0
1	7	20	3	30	0		2	4	2			3	2	1	10	50	0	1	0	0
1	3	20	2	60	1	90	3	2	5			2	3	1	6	170	1	1	0	0
2	3	10	1	10	0		2	3	1					0	4	20	0	0	0	0
1	7	90	2	60	2	20	3	1	7					1	11	170	0	1	2	0
3	3	30	5	20	2	10	2	2	3			1	2	1	10	60	0	1	0	0
6	5	35	6	60	5	40	3					5	3	2	16	135	1	1	1	2
4	7	170	5	10	2	10	2	2	6					2	14	190	0	1	2	0
2	4	15	7	240	5	120	1	1	7					2	16	315	1	1	0	2
2	7	40	5	180	4	60	3	5	3			5	3	2	16	280	1	1	1	2
1	6	360	6	360	3	120	5					2	4	2	15	480	1	1	2	2
1	7	60	7	45	4	45	1			1	3	2	3	2	18	150	1	1	2	2
5	3	10	1	10	0		0	3	1					0	4	20	0	0	0	0
3	7	60	3	60	2	60	2					4	3	2	12	180	1	1	2	1
3	5	45	2	45	3	30	0					4	3	2	10	120	1	1	1	0
4	5	120	3	30	1	30	4					2	3	1	9	180	0	1	2	0
4	7	120	5	120	4	30	2					3	3	2	16	270	1	1	2	2
3	5	15	7	60	3	30	2							2	15	105	1	1	0	2
2	5	50	0		0		2	5	4					1	5	50	0	1	1	0
6	7	60	7	120	4	60	3							2	18	240	1	1	2	2
3	6	30	5	20	0		3	5	3					1	11	50	0	1	1	0
2	5	20	1	15	2	15	1	2	5			-1	-1	1	8	50	0	0	0	0
2	5	30	3	30	2	40	4	1	3			4	3	1	10	100	1	1	1	0
3	5	20	3	60	2	60	3	1	4			3	4	1	10	140	1	1	0	1
2	3	60	2	30	2	60	3	3	3			3	3	1	7	150	1	1	1	0
1	2	20	2	10	2	0	1					4	4	0	4	30	0	0	0	0
6	5	20	4	60	1	60	3	5	2			2	3	1	10	140	1	1	0	1
1	7	120	5	60	1	15	5							2	13	195	1	1	2	1
5	0		0		0		1							0	0	0	0	0	0	0
1	7	30	5	45	3	45	3					4	3	2	15	120	1	1	1	1
3	4	30	2	20	0		3	2	7			1	3	0	6	50	0	1	0	0
4	7	40	5	120	6	120	3					6	6	2	18	280	1	1	1	2
2	7	20	5	240	1	10	3	2	7					2	13	210	1	1	0	2
1	4	30	2	20	1	60	3	1	3			3	3	1	7	110	0	1	0	0
1	7	30	2	30	0		2	3	5					1	9	60	0	1	1	0
3	7	20	1	10	1	0	1	2	2			1	7	0	8	30	0	1	0	0
3	7	75	2	20	0		1	2	2					1	9	95	0	1	2	0
6	7	30	3	30	1	60	3	3	7					1	11	120	0	1	1	0
1	4	30	4	60	3	45	0	3	3			4	3	2	11	135	1	1	0	1
1	4	10	1	10	1	1	2	5	6			3	3	0	5	20	0	0	0	0
2	4	15	2	30	4	80	4	3	7	2	3	4	4	2	10	125	1	1	0	0
2	5	10	2	20	0		1							0	7	30	0	0	0	0
1	6	30	4	60	2	10	3	3	2					1	12	100	1	1	1	1
2	3	30	0		2	20	4	2	5			3	3	1	5	50	0	0	0	0
1	3	10	7	30	0		2							1	10	40	1	1	0	1
6	7	240	4	180	3	30	2	2	3			2	2	2	14	390	1	1	2	2
2	3	60	7	35	1	60	5	3	5	3	3	3	3	1	11	155	1	1	1	1
1	0		5	50	0		3					5	3	1	5	50	1	1	0	1
3	3	60	6	10	1	60	2			3	3	3	3	1	10	130	0	1	1	0
1	7	180	7	30	0		1	6	6			4	2	2	14	210	1	1	2	1
3	2	10	5	60	0		2	2	2					1	7	70	1	1	0	1
2	7	45	7	30	7	15	2	4	4					2	21	90	1	1	2	1
3	2	3	0		0		1	4	5					0	0	0	0	0	0	0
1	4	45	3	60	0		0	4	2			2	3	1	7	105	1	1	1	1
2	5	15	3	30	0		3	2	4					1	8	45	0	1	0	0
1	5	10	3	30	0		1					4	2	0	8	40	0	0	0	0
1	7	180	7	480	5	30	3	6	4					2	19	390	1	1	2	2
1	3	15	2	15	1	10	2	5	7					0	6	40	0	0	0	0
2	6	15	2	30	2	30	1	2	2			4	2	1	10	75	0	1	0	0
5	3	15	1	45	1	30	1	3	3			2	3	0	5	90	0	0	0	0
3	7	60	3	60	2	45	2	2	4			4	3	1	12	165	1	1	2	1
1	7	30	5	120	1	20	2	4	2			4	3	2	13	170	1	1	1	2
1	7	120	2	30	3	10	0	4	4					2	12	160	0	1	2	0
1	7	60	0		0		2	5	3					1	7	60	0	1	2	0
1	7	300	7	300	1	0	0					5	4	2	14	360	1	1	2	2
1	3	20	3	15	3	30	5					4	3	1	9	65	1	1	0	0
2	7	15	7	60	3	30	1					4	2	2	17	105	1	1	0	2
2	5	15	0		0		2							0	5	15	0	0	0	0
3	7	30	5	30	1	75	1	6	3			3	4	1	13	135	1	1	1	1
2	5	20	3	45	3	60	2	2	7			4	3	2	11	125	1	1	0	0
1	5	30	5	60	2	45	2	3	3			4	4	1	12	135	1	1	1	1
4	7	30	7	30	3	180	3	3	3					2	17	240	1	1	1	1
3	5	10	3	20	2	10	1					2	2	0	10	40	0	0	0	0
2	6	20	6	30	1	15	2	3	2					1	13	65	1	1	0	1
2	7	40	2	30	0		4	4	3			3	4	1	9	70	0	1	1	0
1	2	10	2	10	2	5	2			3	3	3	3	0	4	20	0	0	0	0
2	7	30	7	30	5	100	3	2	6	2	3	5	3	2	19	160	1	1	1	1
1	7	20	3	10	1	10	2	3	4			2	4	1	11	40	0	1	0	0
3	7	240	4	120	4	60	0	4	5			5	3	2	15	360	1	1	2	2
1	5	20	0		0		2	4	2					0	5	20	0	0	0	0
3	5	120	4	120	3	60	4					2	2	2	12	300	1	1	2	2
1	5	15	5	15	0		0	2	3					0	10	30	0	1	0	0
1	1	15	2	15	0		2	3	3					0	3	30	0	0	0	0
1	7	30	4	180	1	60	3	4	3			3	4	2	12	270	1	1	1	2
3	0		0		0		0							0	0	0	0	0	0	0
1	7	60	7	60	3	60	1	6	3					2	17	180	1	1	2	2
1	7	30	4	15	4	30	2	3	7			4	3	2	15	75	1	1	1	0
1	4	10	2	30	1	15	3	2	2			2	3	0	7	55	0	0	0	0
2	7	80	5	60	5	60	0	6	2	5	3	5	4	2	17	200	1	1	2	1
4	4	300	6	120	5	120	2							2	15	420	1	1	2	2
2	5	10	5	20	3	30	1	2	3			4	3	1	13	60	1	1	0	0
5	5	200	5	120	0		1	4	3					2	10	300	1	1	2	2
1	7	180	7	60	4	45	4	5	3					2	18	285	1	1	2	2
5	6	60	5	15	0		2							1	11	75	0	1	2	0
4	4	15	3	60	3	50	3					4	3	2	10	125	1	1	0	1
5	5	30	2	30	3	60	2	2	2					2	10	120	1	1	1	0
1	5	10	1	40	1	20	2					2	3	0	7	70	0	0	0	0
1	3	20	4	15	1	10	3	3	6	3	3			0	8	45	0	0	0	0
1	3	10	3	15	2	30	2	2	3			4	3	1	8	55	0	0	0	0
2	5	20	6	60	5	60	2	2	6			4	3	2	16	140	1	1	0	2
1	5	60	6	90	3	30	3	4	3			5	3	2	14	180	1	1	1	2
5	6	90	3	10	0		4	3	7					1	9	100	0	1	2	0
1	3	20	2	50	0		3	4	2					0	5	70	0	1	0	0
3	0		0		0		1							0	0	0	0	0	0	0
2	7	90	4	120	4	60	2					5	4	2	15	270	1	1	2	2
2	7	120	5	30	4	30	2			4	3	3	2	2	16	180	1	1	2	1
1	7	120	7	20	0		4	2	3					2	14	140	0	1	2	0
2	3	15	2	10	0		4							0	5	25	0	0	0	0
6	7	30	5	30	4	30	0	6	4					2	16	90	1	1	1	1
3	7	120	4	180	4	30	1	4	4			4	3	2	15	330	1	1	2	2
1	6	20	7	60	3	30	0	2	3					2	16	110	1	1	0	2
3	7	60	7	60	4	90	5			4	4	4	4	2	18	210	1	1	2	2
3	7	20	3	20	3	20	1					2	3	1	13	60	0	1	0	0
3	3	15	5	10	1	15	2							0	9	40	0	0	0	0
1	7	300	7	240	2	10	3							2	16	370	1	1	2	2
3	7	10	2	10	4	45	2			4	3	4	3	2	13	65	1	1	0	0
5	5	10	5	10	5	10	2					2	5	1	15	30	0	0	0	0
2	7	60	7	240	7	60	5	6	3			6	3	2	21	300	1	1	2	2
1	5	30	5	10	1	100	5	4	2	1	5	1	5	1	11	140	1	1	1	0
2	5	15	2	20	2	5	2	2	2					0	7	35	0	0	0	0
1	7	15	2	60	0		3	2	4					1	9	75	0	1	0	0
3	7	150	2	20	0		3	6	3					2	9	170	0	1	2	0
3	7	15	5	60	2	60	2	3	3			2	3	1	14	135	1	1	0	1
1	5	30	1	60	1	30	3	4	3			3	3	1	7	120	0	1	1	0
1	5	15	5	20	0		2	2	2					1	10	35	0	1	0	0
1	7	60	5	150	7	20	2							2	19	230	1	1	2	2
3	7	60	3	30	3	30	2	6	3			4	3	2	13	120	1	1	2	0
1	6	30	5	30	4	30	2	3	4	4	4	4	4	2	15	90	1	1	1	1
5	6	45	1	60	2	30	3	4	3					1	9	135	0	1	1	0
2	7	10	5	10	0		3	1	2					0	12	20	0	0	0	0
4	6	30	4	30	0		1	5	2					1	10	60	0	1	1	0
3	5	30	2	15	1	25	3	2	3			1	3	1	8	70	0	1	1	0
3	7	60	7	30	0		0	3	4					1	14	90	1	1	2	1
1	7	60	2	65	0		2	4	3					1	9	125	0	1	2	0
1	7	30	0		0		1	2	3					1	7	30	0	1	1	0
1	3	45	2	60	0		4	4	3					1	5	105	0	1	0	0
1	7	90	7	60	4	60	4	3	4	1	7	4	4	2	18	210	1	1	2	2
1	7	20	5	60	5	15	3	2	2			5	3	2	17	95	1	1	0	1
1	2	10	2	15	1	10	1	2	7			3	3	0	5	35	0	0	0	0
1	3	20	3	45	2	30	4					3	3	1	8	95	0	1	0	0
1	4	15	4	25	2	15	3					4	3	1	10	55	0	1	0	0
6	3	35	4	15	3	20	3					4	2	1	10	70	0	1	0	0
1	7	20	7	45	4	60	2	3	7			4	4	2	18	125	1	1	0	2
1	7	35	5	15	2	10	3	4	3					1	14	60	0	1	1	0
4	6	20	4	15	1	10	2							1	11	45	0	1	0	0
3	7	60	5	120	2	10	2							2	14	190	1	1	2	2
2	1	20	2	20	0		2	1	2					0	3	40	0	0	0	0
3	5	25	0		0		4	3	1					0	5	25	0	0	0	0
6	2	15	2	20	2	8	0	3	1	4	3	4	3	0	4	35	0	0	0	0
1	7	30	3	60	2	20	1	4	2	4	3	2	3	1	12	110	1	1	1	1
2	4	15	6	30	5	30	2					3	3	2	15	75	1	1	0	1
6	7	10	5	60	3	30	4	3	2			4	3	2	15	100	1	1	0	1
1	5	40	5	30	2	1	4							1	10	70	1	1	1	1
1	4	20	0		0		2	2	2					0	4	20	0	0	0	0
1	5	30	5	60	3	40	2	4	6			2	3	2	13	130	1	1	1	1
1	7	200	6	60	3	15	2	6	3			4	2	2	16	255	1	1	2	2
3	3	15	1	5	0		1	2	4					0	3	15	0	0	0	0
3	4	30	4	20	2	30	3					2	3	1	10	80	0	1	0	0
5	2	30	3	30	0		3	2	1					1	5	60	0	1	0	0
6	7	65	4	260	3	45	4	6	4					2	14	290	1	1	2	2
1	7	45	3	20	1	100	3	3	4			2	2	1	11	165	1	1	2	0
3	3	10	2	15	5	10	3							1	10	35	0	0	0	0
1	7	80	3	10	0		1	6	4					1	10	90	0	1	2	0
2	4	60	5	60	0		4							1	9	120	1	1	1	1
3	7	20	0		0		1	4	6					0	7	20	0	0	0	0
1	6	30	7	60	2	45	2	3	6			2	3	1	15	135	1	1	1	2
5	7	30	7	60	3	60	2	6	4					2	17	150	1	1	1	2
3	3	15	3	30	2	15	4	2	4			4	2	1	8	60	0	0	0	0
4	7	120	7	60	0		3	3	3					2	14	180	1	1	2	2
5	7	40	7	7	7	40	1	3	1					2	14	80	1	1	1	0
3	6	40	1	50	1	30	1	3	3			3	3	1	8	120	0	1	1	0
1	2	30	1	20	0		5	1	6					0	3	50	0	0	0	0
2	3	10	2	10	1	60	2	1	6					1	6	80	0	0	0	0
1	7	40	6	60	5	40	4	3	6			5	3	2	18	140	1	1	1	2
1	4	30	5	30	0		0	2	4					1	9	60	1	1	0	1
1	5	30	1	10	1	120	3					3	6	1	7	160	1	1	1	0
1	2	15	3	30	0		3							0	5	45	0	0	0	0
2	5	11	6	20	5	10	4	2	2					1	16	41	0	1	0	0
1	7	30	3	30	3	30	2	6	2			4	3	2	13	90	1	1	1	0
6	7	40	2	30	0		1	2	5			4	3	1	9	70	0	1	1	0
3	5	20	0		0		1							0	5	20	0	0	0	0
3	7	120	6	300	5	60	2	3	3	4	3			2	18	360	1	1	2	2
1	3	30	7	15	1	30	2							1	11	75	0	1	0	0
6	7	25	1	10	1	55	2	5	2	3	3	3	1	1	9	90	0	1	1	0
1	7	30	1	60	0		1	5	2					1	8	90	0	1	1	0
1	7	20	2	10	0		4							0	9	30	0	1	0	0
2	5	20	0		0		5	3	2					0	5	20	0	0	0	0
3	3	30	3	30	3	30	2	2	4					1	9	90	1	1	0	0
1	4	20	0		0		2	3	3					0	4	20	0	0	0	0
4	7	20	5	60	2	10	5	4	4			2	3	1	14	90	1	1	0	1
5	3	15	1	20	3	120	1	2	4	4	5			2	7	155	1	1	0	0
3	4	60	7	120	4	20	2	2	4			4	5	2	15	200	1	1	1	2
2	5	60	7	120	2	10	4	4	7			4	4	2	14	190	1	1	1	2
1	6	120	7	100	4	30	2	2	4	3	4			2	17	250	1	1	2	2
5	3	120	2	180	2	60	2			3	4	4	4	2	7	360	1	1	2	2
2	7	50	0		0		2	6	2					1	7	50	0	1	2	0
2	6	20	3	20	1	60	2	2	4					1	10	100	0	1	0	0
2	1	5	0		0		2	2	1					0	0	0	0	0	0	0
2	2	60	0		0		1	4	4					0	2	60	0	0	0	0
2	7	30	4	30	0		0	2	3					1	11	60	0	1	1	0
3	5	120	3	30	1	30	2	3	2					1	9	180	0	1	2	0
1	6	30	7	30	1	45	2	3	5					1	14	105	1	1	1	1
2	3	30	0		0		1							0	3	30	0	0	0	0
1	7	120	7	60	0		1	4	3					2	14	180	1	1	2	2
6	5	120	6	20	2	20	1	5	3			4	2	1	13	160	0	1	2	0
5	7	20	4	40	3	40	1	2	7			4	3	2	14	100	1	1	0	1
1	7	40	2	15	1	50	1	4	4			3	4	1	10	105	0	1	1	0
2	1	10	5	45	1	10	0			3	5			1	7	65	1	1	0	1
3	7	120	1	60	0		0	3	5					2	8	180	0	1	2	0
3	6	240	6	60	3	60	2							2	15	300	1	1	2	2
3	2	60	2	60	0		2	2	3					0	4	120	0	1	0	0
1	5	30	1	10	0		2	2	3					1	6	40	0	1	1	0
3	7	35	3	45	3	20	2	6	2			4	3	2	13	100	0	1	1	0
1	7	40	0		0		-1	6	3					1	7	40	0	1	1	0
1	7	30	1	60	3	45	2	6	3			2	3	2	11	135	1	1	1	0
3	7	30	7	250	4	60	4	4	3	-1	-1	4	3	2	18	270	1	1	1	2
3	4	20	5	180	4	15	2					5	1	2	13	215	1	1	0	2
5	0		0		0		1							0	0	0	0	0	0	0
1	3	20	4	15	1	50	2	2	4			4	3	1	8	85	0	0	0	0
1	6	75	0		0		0	2	6					1	6	75	0	1	2	0
1	3	20	2	10	0		1	4	3			2	3	0	5	30	0	0	0	0
1	3	20	3	15	2	10	2	4	2			4	2	0	8	45	0	0	0	0
3	7	240	7	60	7	60	1	6	3	4	4	6	4	2	21	300	1	1	2	2
6	7	15	6	10	1	5	3							0	13	25	0	1	0	0
3	1	20	2	30	1	60	3					2	5	0	4	110	0	0	0	0
2	7	480	7	240	2	20	2					1	4	2	16	380	1	1	2	2
3	2	30	2	90	2	45	2	2	3			4	4	1	6	165	1	1	0	1
1	7	25	5	25	0		3	2	2					1	12	50	0	1	1	0
3	6	10	3	250	4	60	3					4	3	2	13	250	1	1	0	2
1	4	20	3	180	1	15	5	2	3			2	5	1	8	215	1	1	0	2
1	6	10	3	30	2	10	2	2	5					1	11	50	0	1	0	0
1	7	10	0		0		1	3	6					0	7	10	0	0	0	0
1	5	120	5	60	5	60	1	6	2					2	15	240	1	1	2	1
1	6	40	3	40	3	45	1	2	6	4	3	4	3	2	12	125	1	1	1	0
6	3	10	1	45	1	45	2					3	3	1	5	100	0	0	0	0
3	5	60	5	60	5	80	1	1	4					2	15	200	1	1	1	1
3	7	240	5	240	3	30	2					4	3	2	15	390	1	1	2	2
2	5	40	2	30	2	40	1	1	3			2	4	1	9	110	1	1	1	0
1	3	30	3	30	2	30	2	2	3			3	2	1	8	90	0	1	0	0
3	7	20	5	30	2	30	3					1	3	1	14	80	1	1	0	1
3	4	30	1	30	0		1	4	2					1	5	60	0	1	0	0
1	7	20	7	15	3	10	2	5	2					1	17	45	0	1	0	0
5	4	90	4	60	0		2	1	3			1	3	1	8	150	1	1	2	1
3	7	300	7	120	4	60	3	3	3			5	4	2	18	360	1	1	2	2
2	7	30	3	30	3	30	2	1	3			4	3	2	13	90	1	1	1	0
2	7	45	0		0		4	5	3					1	7	45	0	1	2	0
1	7	30	7	20	2	1	5	3	7	3	3			1	14	50	0	1	1	0
2	6	20	4	15	0		2					1	5	1	10	35	0	1	0	0
2	7	60	2	30	2	30	1	4	3	3	5	3	4	1	11	120	0	1	2	0
1	5	30	6	10	2	30	2	2	4	4	4	4	4	1	13	70	0	1	1	0
1	7	30	7	60	7	60	1	4	3			6	4	2	21	150	1	1	1	2
1	2	10	0		0		1							0	2	10	0	0	0	0
1	7	90	5	20	5	20	2	5	5	4	7	4	7	2	17	130	1	1	2	0
1	7	90	7	60	5	30	5	5	3	5	3	5	3	2	19	180	1	1	2	2
3	7	20	7	60	1	20	2	1	3					1	15	100	1	1	0	2
1	3	10	2	10	0		3					1	1	0	5	20	0	0	0	0
1	7	45	5	40	5	30	4	2	3	3	7	3	7	2	17	115	1	1	2	1
2	7	20	7	30	1	20	3	3	3					1	15	70	1	1	0	1
2	6	30	2	50	2	210	2	4	3	3	7	4	5	2	10	260	1	1	1	0
3	4	60	2	120	2	120	2	4	5			4	7	2	8	300	1	1	1	1
2	7	120	5	60	4	40	2							2	16	220	1	1	2	1
5	3	90	4	60	0		3	1	5					1	7	150	1	1	1	1
3	7	50	1	10	0		2	5	3			2	2	1	8	60	0	1	2	0
5	0		3	45	3	45	2					2	4	2	6	90	1	1	0	0
1	3	20	2	20	0		0	4	2			2	2	0	5	40	0	0	0	0
3	7	60	3	120	0		2					4	6	1	10	180	1	1	2	2
1	7	20	2	15	1	20	3							1	10	55	0	1	0	0
1	0		3	20	3	10	3	3	3			4	2	0	6	30	0	0	0	0
4	1	20	5	120	0		2							1	6	140	1	1	0	2
3	7	45	2	20	3	68	3	2	3	5	6	5	6	2	12	133	1	1	2	0
1	7	120	5	120	5	60	4	4	4					2	17	300	1	1	2	2
1	2	45	1	10	0		2	3	4					0	3	55	0	0	0	0
3	2	30	4	40	0		1							1	6	70	1	1	0	1
3	7	180	4	60	2	30	0					2	4	2	13	270	1	1	2	1
3	5	50	5	20	0		2	3	3					1	10	70	0	1	1	0
2	7	210	7	300	4	45	4	5	3	4	3	4	3	2	18	405	1	1	2	2
1	6	15	3	60	2	60	1	2	7			4	4	1	11	135	1	1	0	1
2	1	10	1	10	0		2	2	4					0	2	20	0	0	0	0
4	6	10	0		0		2	2	2					0	6	10	0	0	0	0
3	7	15	7	120	6	120	2	2	3	5	4	5	4	2	20	255	1	1	0	2
5	7	180	6	120	4	20	1							2	17	320	1	1	2	2
1	7	20	7	120	2	15	3	5	2					2	16	155	1	1	0	2
3	7	10	4	15	3	15	5							1	14	40	0	0	0	0
2	6	25	0		0		2							0	6	25	0	1	1	0
1	4	10	2	100	2	90	2	1	3			4	4	1	8	200	1	1	0	1
3	1	180	2	240	1	30	2					1	3	0	4	390	1	1	1	2
2	6	60	4	300	3	180	2							2	13	420	1	1	2	2
1	7	120	4	240	4	20	0	3	6					2	15	320	1	1	2	2
1	4	10	7	240	1	5	2	3	2					2	11	190	1	1	0	2
5	7	20	7	7	7	7	1					6	3	0	7	20	0	0	0	0
1	7	60	7	90	5	60	2	3	3			5	4	2	19	210	1	1	2	2
3	2	20	2	20	0		2	2	6					0	4	40	0	0	0	0
2	5	60	6	30	6	15	2					4	1	2	17	105	1	1	1	1
1	6	40	5	60	5	30	2	2	6	5	3	5	3	2	16	130	1	1	1	1
5	7	120	2	120	2	120	2	2	3					2	11	360	1	1	2	1
1	7	60	4	60	4	10	2	4	4	4	6			2	15	130	1	1	2	1
3	7	60	7	120	3	60	2	2	2			6	1	2	17	240	1	1	2	2
3	2	30	6	45	5	40	0					5	3	2	13	115	1	1	0	1
5	7	20	5	20	2	10	4	4	6			5	1	1	14	50	0	1	0	0
1	7	120	5	45	3	10	3	5	2			5	4	2	15	175	1	1	2	1
1	7	30	7	15	0		1							1	14	45	0	1	1	0
2	7	90	2	30	0		2	2	4					1	9	120	0	1	2	0
5	7	60	5	15	0		5							1	12	75	0	1	2	0
5	7	30	3	60	1	50	3	2	5			3	3	1	11	140	1	1	1	1
2	3	10	0		2	40	2					2	3	1	5	50	1	1	0	0
6	7	30	5	60	3	30	2	2	2	1	7	5	4	2	15	120	1	1	1	1
1	6	30	1	10	0		5	3	3					1	7	40	0	1	1	0
2	7	180	7	120	2	5	1	6	5			5	2	2	14	300	1	1	2	2
1	5	15	3	15	1	10	3	4	3			1	3	0	9	40	0	0	0	0
1	6	15	3	30	3	60	2	1	5			4	3	2	12	105	1	1	0	0
3	4	45	2	45	1	60	5	2	3			4	3	1	7	150	0	1	1	0
3	6	30	2	120	5	30	3	2	3					2	13	180	1	1	1	1
2	4	30	2	20	3	60	0	4	3			2	2	2	9	110	1	1	0	0
4	7	240	5	240	5	60	5	2	2					2	17	420	1	1	2	2
2	3	60	7	480	2	60	2	4	-1					2	12	300	1	1	1	2
1	3	15	2	10	0		2					1	4	0	5	25	0	0	0	0
1	5	30	4	60	4	25	2	2	6			5	4	2	13	115	1	1	1	1
3	4	30	1	30	1	20	2	5	4			5	2	1	6	80	0	1	0	0
1	7	30	7	30	7	30	5	6	2	5	4	5	4	2	21	90	1	1	1	1
1	7	90	5	90	1	60	1							2	13	240	1	1	2	2
1	7	40	3	60	2	20	3	4	3			4	4	1	12	120	1	1	1	1
6	2	60	2	20	0		3	2	2					0	4	80	0	1	0	0
3	7	20	3	20	3	10	2	3	5					1	13	50	0	1	0	0
1	7	60	7	180	4	60	2	2	2			2	4	2	18	300	1	1	2	2
2	7	30	5	60	4	20	2	6	3			5	2	2	16	110	1	1	1	1
1	5	45	3	30	0		2	2	3					1	8	75	0	1	1	0
2	7	50	5	40	5	45	3					5	3	2	17	135	1	1	2	1
1	3	15	2	5	1	60	4	4	4			3	2	0	4	75	0	0	0	0
2	6	30	3	15	2	40	2	4	5					1	11	85	1	1	1	0
1	3	30	2	160	1	60	1					1	2	1	6	250	1	1	0	2
6	6	20	3	10	0		1	3	2					0	9	30	0	1	0	0
3	7	240	4	120	3	40	0	3	3	1	3	4	4	2	14	340	1	1	2	2
4	3	10	0		0		2							0	3	10	0	0	0	0
2	7	50	0		0		3	2	3			2	4	1	7	50	0	1	2	0
4	7	240	7	180	3	60	2	6	2	4	3	4	4	2	17	420	1	1	2	2
3	6	30	3	10	3	45	5			1	4	4	3	2	12	85	1	1	1	0
3	1	10	1	10	0		1							0	2	20	0	0	0	0
2	7	20	4	30	0		1	6	3					1	11	50	0	1	0	0
1	7	90	5	60	3	30	1	4	3			4	3	2	15	180	1	1	2	1
1	6	25	0		4	30	2	5	3			4	3	1	10	55	1	1	1	0
1	7	45	2	30	0		0	6	3					1	9	75	0	1	2	0
3	7	300	7	300	7	120	4	3	3					2	21	480	1	1	2	2
2	0		2	10	2	20	1	1	1	2	5			0	4	30	0	0	0	0
1	2	60	2	45	0		2	3	2					0	4	105	0	1	0	0
1	6	30	2	10	0		4	5	3					1	8	40	0	1	1	0
1	6	200	6	480	1	20	3					2	3	2	13	380	1	1	2	2
1	3	15	7	15	1	15	1	4	2					1	11	45	0	1	0	0
1	7	60	7	60	0		4							2	14	120	1	1	2	2
1	7	40	7	10	1	10	1	2	4					1	15	60	0	1	1	0
3	7	90	4	20	4	50	2	6	5			5	3	2	15	160	1	1	2	0
1	7	60	5	10	2	5	3	5	3					1	12	70	0	1	2	0
2	7	300	6	60	3	40	1	3	3					2	16	280	1	1	2	2
1	7	30	7	40	3	15	3	4	4			4	3	2	17	85	1	1	1	1
4	7	60	0		0		1	6	3					1	7	60	0	1	2	0
3	7	540	7	60	0		2	6	2					2	14	240	1	1	2	2
4	7	150	5	90	5	30	3	6	2	2	3	2	3	2	17	270	1	1	2	2
3	3	60	0		0		3	4	3					0	3	60	0	1	1	0
3	5	60	2	30	0		0					2	3	1	7	90	0	1	1	0
1	6	70	3	10	1	5	2			1	3			1	9	80	0	1	2	0
1	7	20	4	20	4	40	4			5	4	5	4	2	15	80	1	1	0	0
4	5	30	4	20	4	10	2	2	2					1	13	60	0	1	1	0
1	7	80	5	20	0		1							1	12	100	0	1	2	0
1	7	40	1	60	0		4	3	3					1	8	100	0	1	1	0
2	7	50	7	15	5	10	3	5	5					2	19	75	0	1	2	0
1	0		0		0		2							0	0	0	0	0	0	0
3	3	10	3	30	0		2	2	3					0	6	40	0	0	0	0
3	7	75	2	60	0		0	3	2			3	4	1	9	135	0	1	2	0
4	7	120	5	20	4	10	5	6	4					2	16	150	0	1	2	0
1	7	20	7	90	0		5							1	14	110	1	1	0	2
4	6	30	5	30	5	45	1					5	3	2	16	105	1	1	1	1
1	3	30	2	30	1	30	3	3	3			4	1	1	6	90	0	1	0	0
3	6	60	4	60	2	60	2			2	3	2	3	2	12	180	1	1	2	1
3	0		5	60	0		3							1	5	60	1	1	0	1
6	7	10	3	15	3	15	1					4	2	1	13	40	0	0	0	0
1	5	10	3	5	2	20	2	2	2	4	2	4	2	0	7	30	0	0	0	0
3	5	50	5	120	0		1	2	3			-1	-1	2	10	170	1	1	1	2
2	5	10	3	15	1	15	2					4	2	0	9	40	0	0	0	0
3	7	30	5	15	0		2							1	12	45	0	1	1	0
3	7	80	7	80	3	60	2	5	4	4	4	4	4	2	17	220	1	1	2	2
1	3	25	1	15	0		3	3	3					0	4	40	0	0	0	0
2	2	20	0		0		2	2	4					0	2	20	0	0	0	0
1	0		0		0		0	2	1					0	0	0	0	0	0	0
1	7	200	5	60	3	30	3	2	3	2	3	2	3	2	15	270	1	1	2	1
3	7	120	4	30	1	30	2							2	12	180	0	1	2	0
1	7	30	5	20	3	45	5	4	4	4	3			2	15	95	1	1	1	0
4	7	120	6	60	3	45	2	2	6					2	16	225	1	1	2	2
1	6	60	7	60	0		1							1	13	120	1	1	2	2
1	6	30	4	120	3	60	3	5	4			4	4	2	13	210	1	1	1	2
1	5	30	5	30	2	45	2	2	4			4	3	1	12	105	1	1	1	1
5	5	30	2	15	1	10	3	2	3					1	8	55	0	1	1	0
1	7	15	3	10	6	20	2			2	2	2	2	1	16	45	1	1	0	0
4	2	50	0		0		0							0	2	50	0	0	0	0
2	7	30	2	30	2	10	1	4	2			4	2	1	11	70	0	1	1	0
3	5	60	3	30	0		3	3	3			1	3	1	8	90	0	1	1	0
3	7	60	3	120	7	60	2							2	17	240	1	1	2	2
3	7	30	1	60	0		1	3	4			4	4	1	8	90	0	1	1	0
1	7	15	0		2	60	1	1	3			4	3	1	9	75	1	1	0	0
2	7	50	4	20	3	20	3	4	4			4	2	2	14	90	0	1	2	0
1	7	90	7	30	1	10	4	2	6	3	4			1	15	130	1	1	2	1
5	5	15	2	60	1	15	1	4	3					1	8	90	0	1	0	0
1	6	40	5	90	5	30	3	4	6			3	4	2	16	160	1	1	1	2
1	7	60	3	30	3	30	5	2	6	3	3	4	3	2	13	120	1	1	2	0
4	6	90	6	40	6	40	0							2	18	170	1	1	2	1
3	7	40	0		3	10	3	2	6					1	10	50	0	1	1	0
4	4	30	7	40	2	20	3	4	2					1	13	90	1	1	0	1
3	5	20	3	20	0		1	5	2					0	8	40	0	1	0	0
1	4	30	5	30	4	60	3	4	2			3	4	2	13	120	1	1	0	1
3	5	20	3	10	0		2	2	2					0	8	30	0	0	0	0
1	1	5	0		0		2							0	0	0	0	0	0	0
3	4	30	6	15	2	10	3					2	2	1	12	55	0	1	0	0
4	5	20	3	60	1	60	2	4	2					1	9	140	1	1	0	1
2	6	30	6	60	6	60	4			5	4			2	18	150	1	1	1	2
6	7	15	0		0		2	2	4					0	7	15	0	0	0	0
4	5	20	1	10	1	5	3	5	2					0	6	30	0	0	0	0
4	7	60	7	60	4	10	4	4	7	1	1	4	2	2	18	130	1	1	2	2
1	7	20	2	15	2	60	2	4	3					1	11	95	1	1	0	0
5	7	30	2	60	0		1							1	9	90	0	1	1	0
2	7	90	7	60	3	10	2	6	4			4	2	2	17	160	1	1	2	2
6	7	60	7	20	5	10	4					1	3	2	19	90	0	1	2	0
3	7	60	3	60	1	30	3	6	2					1	11	150	1	1	2	1
1	7	10	1	60	1	60	3	2	7	3	4			1	9	130	0	0	0	0
3	7	60	3	40	3	40	2	5	3			4	3	2	13	140	1	1	2	0
5	7	200	0		0		2							2	7	180	0	1	2	0
3	7	720	7	60	3	10	3	4	3					2	17	250	1	1	2	2
2	7	90	5	30	4	20	1					1	4	2	16	140	1	1	2	1
1	4	20	5	30	2	10	3	4	3					1	11	60	1	1	0	1
1	7	30	7	30	2	10	2	2	6					1	16	70	1	1	1	1
1	1	20	1	20	0		2							0	2	40	0	0	0	0
3	7	30	2	10	0		1	3	5					1	9	40	0	1	1	0
2	5	60	0		0		2	4	4					1	5	60	0	1	1	0
3	7	10	0		0		3	1	2					0	7	10	0	0	0	0
1	6	90	3	90	1	20	2					3	4	2	10	200	1	1	2	1
1	2	10	5	15	5	35	3	2	5	5	3	3	1	2	12	60	1	1	0	0
6	7	30	6	60	2	15	3	6	3			4	2	1	15	105	1	1	1	2
3	3	15	0		0		1	3	2					0	3	15	0	0	0	0
1	6	30	2	30	1	45	1	5	3					1	9	105	0	1	1	0
1	5	10	4	10	2	240	0	2	4	4	7	4	2	2	11	200	1	1	0	0
1	7	40	4	60	4	20	0	3	3					2	15	120	1	1	1	1
1	5	10	2	35	0		3					1	3	0	7	45	0	0	0	0
2	5	60	2	10	0		1	2	3					1	7	70	0	1	1	0
2	7	20	5	40	2	20	1	4	3			4	7	1	14	80	1	1	0	1
1	7	60	3	60	3	60	3	6	3			2	3	2	13	180	1	1	2	1
3	3	30	2	10	0		3	2	2					0	5	40	0	0	0	0
1	7	60	7	60	7	60	4	6	3			5	3	2	21	180	1	1	2	2
5	2	5	0		0		0							0	0	0	0	0	0	0
1	7	120	7	120	4	120	3	6	6					2	18	360	1	1	2	2
1	1	20	0		0		2							0	1	20	0	0	0	0
2	7	25	5	60	0		2	6	2					1	12	85	1	1	1	1
1	7	40	7	40	0		1	6	3					1	14	80	1	1	1	1
2	7	40	2	15	0		2	4	2					1	9	55	0	1	1	0
3	7	70	7	20	5	60	3	4	4			5	4	2	19	150	1	1	2	0
1	4	45	2	35	4	20	1	4	3					2	10	100	1	1	1	0
1	3	30	3	60	2	120	3	3	3	4	6	4	6	1	8	210	1	1	0	1
2	3	10	1	10	1	10	2	2	2			2	3	0	5	30	0	0	0	0
6	5	15	6	75	6	75	2	2	7	3	5	5	4	2	17	165	1	1	0	2
5	7	20	5	15	0		1	6	2					1	12	35	0	1	0	0
5	7	30	6	15	2	30	5	4	3					1	15	75	0	1	1	0
2	5	30	0		0		1							1	5	30	0	1	1	0
1	0		0		0		1	1	2					0	0	0	0	0	0	0
1	4	30	5	40	0		3	3	2					1	9	70	1	1	0	1
3	7	30	5	60	5	20	3	4	4			5	2	2	17	110	1	1	1	1
4	7	10	7	300	3	120	3					5	3	2	17	310	1	1	0	2
2	5	20	4	20	2	60	1					5	4	1	11	100	1	1	0	0
1	5	20	3	30	3	20	2	4	2			4	3	1	11	70	0	1	0	0
3	5	10	1	60	0		4							0	6	70	0	0	0	0
1	1	30	0		0		3	2	4					0	1	30	0	0	0	0
3	7	20	3	10	2	10	5	5	2	6	4			1	12	40	0	1	0	0
3	7	60	7	300	3	30	3	5	5			4	3	2	17	270	1	1	2	2
1	5	30	1	10	1	40	2	4	4	1	3			1	7	80	0	1	1	0
1	7	20	3	20	2	20	0					3	2	1	12	60	0	1	0	0
3	6	90	3	30	4	45	2			3	4	3	3	2	13	165	1	1	2	0
5	7	360	6	420	1	20	3					1	3	2	14	380	1	1	2	2
3	5	120	7	120	0		5							2	12	240	1	1	2	2
1	7	30	6	20	2	20	0	3	5			3	3	1	15	70	0	1	1	0
5	7	60	3	10	2	20	2							1	12	90	0	1	2	0
2	2	45	2	90	1	75	2	4	3	2	5			1	5	210	1	1	0	1
3	4	20	2	20	2	10	3	4	3			2	3	0	8	50	0	0	0	0
1	7	60	7	120	2	10	2	2	2			1	2	2	16	190	1	1	2	2
1	1	20	0		0		2					1	3	0	1	20	0	0	0	0
5	4	20	2	20	2	60	2					4	4	1	8	100	1	1	0	0
3	7	30	5	60	2	50	5	6	2			4	4	1	14	140	1	1	1	1
1	7	30	7	20	7	10	4	6	3			4	3	2	21	60	0	1	1	0
3	7	75	4	60	2	20	1							2	13	155	1	1	2	1
1	6	60	3	15	2	40	4	4	3			2	2	1	11	115	1	1	2	0
2	6	60	4	120	1	15	4	4	3					2	11	195	1	1	2	2
3	7	150	7	90	2	60	3	6	5					2	16	300	1	1	2	2
3	6	80	7	240	3	120	2							2	16	380	1	1	2	2
6	6	25	3	30	2	20	2	5	2			3	3	1	11	75	0	1	1	0
5	7	440	7	500	0		0	6	3					2	14	360	1	1	2	2
2	3	15	3	20	2	60	2	3	7			3	4	1	8	95	1	1	0	0
1	3	20	3	50	2	45	3			1	3	4	3	1	8	115	1	1	0	1
3	5	360	5	360	5	240	0	4	2			3	3	2	15	540	1	1	2	2
5	3	15	0		0		0							0	3	15	0	0	0	0
1	7	90	7	90	6	40	2	4	3			2	2	2	20	220	1	1	2	2
3	3	10	0		0		3	3	3					0	3	10	0	0	0	0
3	7	30	2	20	2	10	2	2	2					1	11	60	0	1	1	0
1	7	120	7	180	7	30	2	5	5					2	21	330	1	1	2	2
1	3	10	2	10	1	30	1	2	4			3	3	0	6	50	0	0	0	0
6	4	30	2	60	2	30	2	4	2			4	3	1	8	120	0	1	0	0
1	7	45	7	20	0		3	4	5			2	3	1	14	65	0	1	2	0
6	5	120	4	20	0		4	2	3					1	9	140	0	1	2	0
1	3	15	2	10	2	10	2	2	3			4	3	0	7	35	0	0	0	0
3	4	180	5	60	2	15	2	3	3					2	11	255	1	1	2	1
1	7	45	4	60	4	30	4	4	2			4	3	2	15	135	1	1	2	1
3	7	30	2	30	0		2	4	-1					1	9	60	0	1	1	0
1	5	15	7	20	3	10	3	3	3			4	3	1	15	45	0	1	0	0
4	7	180	7	120	2	25	4	6	3			1	2	2	16	325	1	1	2	2
5	7	60	5	60	5	30	2	4	4					2	17	150	1	1	2	1
5	5	15	2	10	2	60	3					4	3	1	9	85	1	1	0	0
5	7	60	7	120	5	20	3							2	19	200	1	1	2	2
1	5	80	5	10	0		1	2	3					1	10	90	0	1	2	0
3	7	60	4	120	3	60	2	4	3			4	5	2	14	240	1	1	2	2
1	3	20	2	30	1	10	2	3	2					0	6	60	0	0	0	0
1	7	35	2	10	3	40	3					4	3	2	12	85	1	1	1	0
3	4	20	2	25	2	5	2					4	2	0	6	45	0	0	0	0
5	7	45	3	60	3	30	2	3	7			5	7	2	13	135	1	1	2	1
1	2	20	2	20	0		2	2	4					0	4	40	0	0	0	0
1	7	75	3	90	2	30	2	3	2					2	12	195	1	1	2	1
1	1	15	5	10	0		2	1	2					0	6	25	0	0	0	0
1	7	60	5	60	5	60	4	5	3	5	3	5	3	2	17	180	1	1	2	1
3	5	30	4	60	4	60	1	2	3	4	5	4	3	2	13	150	1	1	1	1
2	7	30	5	15	0		0	6	2					1	12	45	0	1	1	0
1	7	45	3	30	4	60	1	4	3	4	3	4	3	2	14	135	1	1	2	0
1	7	90	3	60	2	45	4	6	4			4	3	2	12	195	1	1	2	1
6	6	30	3	30	2	60	2	2	4			4	4	1	11	120	1	1	1	0
1	7	20	3	20	0		1	5	2					1	10	40	0	1	0	0
1	7	30	4	30	3	30	2	4	3			2	2	2	14	90	1	1	1	0
3	7	120	4	90	4	90	3	5	5			5	4	2	15	300	1	1	2	2
5	7	400	5	400	5	20	1	2	2					2	17	380	1	1	2	2
1	5	30	3	30	2	60	3	3	6			5	4	1	10	120	1	1	1	0
5	6	100	5	80	1	30	1	3	3					2	12	210	1	1	2	2
2	2	10	0		0		0	2	3					0	2	10	0	0	0	0
3	1	30	1	40	1	30	1					3	4	0	3	100	0	0	0	0
1	7	20	7	20	3	10	3	5	7					1	17	50	0	1	0	0
5	5	15	5	60	3	60	2	4	4	3	3	4	4	2	13	135	1	1	0	1
4	5	30	0		0		1	2	3			3	3	1	5	30	0	1	1	0
3	7	60	4	60	0		4	6	3					1	11	120	1	1	2	1
5	3	60	5	360	5	180	1							2	13	420	1	1	1	2
3	3	20	3	30	0		5							0	6	50	0	1	0	0
3	7	40	4	60	2	80	2	2	6			3	5	2	13	180	1	1	1	1
3	3	25	5	120	1	60	2					2	6	2	9	205	1	1	0	2
1	2	10	2	10	2	10	2	2	4					0	6	30	0	0	0	0
1	6	15	1	120	0		0							1	7	135	0	1	0	0
4	7	90	3	90	3	30	0	5	6			3	4	2	13	210	1	1	2	1
1	4	20	0		0		2	2	2					0	4	20	0	0	0	0
3	4	30	3	15	1	5	2	4	3					0	7	45	0	1	0	0
1	1	5	0		0		3							0	0	0	0	0	0	0
1	6	20	2	25	1	10	1	1	3					1	9	55	0	1	0	0
3	6	360	5	120	1	10	4	2	3					2	12	310	1	1	2	2
3	2	30	1	60	1	10	3							0	4	100	0	0	0	0
1	7	25	6	90	7	90	1	2	3			4	6	2	20	205	1	1	1	2
6	3	15	1	90	1	60	2					3	4	1	5	165	0	0	0	0
3	7	240	6	180	3	80	2			3	4			2	16	440	1	1	2	2
3	7	30	1	30	0		1	5	3					1	8	60	0	1	1	0
3	7	80	7	60	0		2							2	14	140	1	1	2	2
5	7	40	3	60	0		0	6	3					1	10	100	1	1	1	1
3	5	30	4	30	0		5	2	6			4	5	1	9	60	0	1	1	0
3	5	15	2	50	2	15	1					4	2	1	9	80	0	1	0	0
1	6	120	6	180	2	60	4	2	4	3	4			2	14	360	1	1	2	2
1	5	20	5	60	0		1	2	2					1	10	80	1	1	0	1
1	7	90	2	60	2	60	2	1	4			4	4	2	11	210	1	1	2	0
1	5	15	1	30	1	30	2	3	4			3	2	1	7	75	0	0	0	0
3	5	360	3	30	4	30	0					5	4	2	12	240	1	1	2	0
4	7	600	5	300	0		5							2	12	360	1	1	2	2
3	7	30	1	30	0		2	1	3					1	8	60	0	1	1	0
1	7	20	5	15	2	10	1	2	3			4	2	1	14	45	0	1	0	0
3	7	45	2	20	0		3	5	3			2	3	1	9	65	0	1	2	0
1	0		0		0		2							0	0	0	0	0	0	0
3	4	20	2	20	1	15	3	2	3					0	7	55	0	0	0	0
1	7	2	7	7	3	12	1	4	3			2	3	0	3	12	0	0	0	0
2	3	15	3	120	2	30	4	4	4					1	8	165	1	1	0	2
1	7	120	7	30	7	20	0	2	3			4	3	2	21	170	1	1	2	1
1	7	40	3	30	3	10	2					3	3	2	13	80	0	1	1	0
1	5	30	3	60	3	10	2	2	3			4	4	1	11	100	1	1	1	1
3	7	100	6	60	4	60	4	6	3			5	3	2	17	220	1	1	2	2
3	7	30	4	20	0		2	6	2			1	4	1	11	50	0	1	1	0
6	7	120	4	120	4	60	4	4	4			4	6	2	15	300	1	1	2	2
5	7	30	3	60	0		2	5	3					1	10	90	1	1	1	1
1	4	20	3	20	2	25	2	3	3			2	3	1	9	65	0	0	0	0
3	7	15	7	10	0		1	5	2					1	14	25	0	1	0	0
1	6	90	2	20	1	20	0	3	3			2	4	1	9	130	0	1	2	0
2	4	20	0		0		3	2	2					0	4	20	0	0	0	0
1	5	60	7	120	7	60	2					5	4	2	19	240	1	1	1	2
2	3	70	4	50	3	30	0	2	3			4	3	2	10	150	1	1	1	1
2	7	240	4	60	4	45	1	2	3			2	2	2	15	285	1	1	2	1
4	7	45	0		0		3	5	3					1	7	45	0	1	2	0
1	7	40	5	360	5	30	2	2	3					2	17	250	1	1	1	2
3	7	20	2	60	3	20	3	3	5			3	2	1	12	100	0	1	0	0
1	7	120	5	60	4	30	2	2	3	4	3	5	3	2	16	210	1	1	2	1
3	7	180	7	180	2	40	3	4	3	4	3	5	3	2	16	400	1	1	2	2
6	5	30	2	30	2	10	0							1	9	70	0	1	1	0
1	1	20	1	90	0		3							0	2	110	0	0	0	0
3	7	100	7	120	0		4	6	5					2	14	220	1	1	2	2
1	3	15	2	10	0		4	5	1					0	5	25	0	0	0	0
1	7	25	6	20	2	30	4			4	3	5	3	1	15	75	0	1	1	0
5	6	300	6	300	2	60	2			4	4	4	4	2	14	420	1	1	2	2
1	5	15	7	20	2	30	0					4	4	1	14	65	0	1	0	0
3	5	30	5	30	3	45	2	2	3			4	3	2	13	105	1	1	1	1
2	5	20	3	120	2	15	2							1	10	155	1	1	0	2
3	3	30	2	30	2	30	3					3	3	1	7	90	0	1	0	0
4	7	40	0		0		1	6	2			4	3	1	7	40	0	1	1	0
1	5	20	3	45	2	30	2	4	2			4	3	1	10	95	0	1	0	0
1	3	30	4	30	3	30	5					2	2	1	10	90	1	1	0	0
3	3	10	7	15	0		3	2	3					0	10	25	0	0	0	0
1	4	10	2	10	2	15	2	4	2	3	4	4	4	0	8	35	0	0	0	0
2	1	240	1	15	0		2							0	2	195	0	1	1	0
5	7	20	7	30	3	60	2	2	3			4	3	2	17	110	1	1	0	1
2	7	60	3	30	1	10	1	5	3			2	4	1	11	100	0	1	2	0
1	7	30	7	30	2	10	2	3	3			2	3	1	16	70	1	1	1	1
1	4	20	7	90	0		3	4	4					1	11	110	1	1	0	2
1	2	20	2	40	0		-1							0	4	60	0	0	0	0
2	5	60	5	180	0		2	3	4					2	10	240	1	1	1	2
3	4	10	5	10	1	45	2	1	3			3	3	1	10	65	0	0	0	0
2	7	30	3	10	3	10	2	5	2			4	3	1	13	50	0	1	1	0
3	7	120	2	180	1	90	2	3	4			4	6	2	10	390	1	1	2	2
1	4	25	5	35	5	20	1	3	4			2	3	2	14	80	1	1	0	1
6	7	60	7	50	2	15	3	6	3			3	3	2	16	125	1	1	2	2
2	0		7	45	6	60	1					6	4	2	13	105	1	1	0	2
1	6	30	5	40	3	10	3					3	3	2	14	80	1	1	1	1
3	6	360	6	120	6	60	1							2	18	360	1	1	2	2
3	7	120	4	20	3	60	3	4	4			4	1	2	14	200	1	1	2	0
1	5	40	5	240	3	120	2	2	3	4	5	5	5	2	13	340	1	1	1	2
1	1	15	1	20	2	10	1	2	3			2	3	0	4	45	0	0	0	0
3	2	30	0		0		3							0	2	30	0	0	0	0
2	5	20	3	20	3	60	1					4	3	2	11	100	1	1	0	0
1	4	15	4	30	1	10	2	4	2					1	9	55	0	1	0	0
3	5	30	0		0		2	2	6					1	5	30	0	1	1	0
4	7	75	7	180	3	15	3	2	3					2	17	270	1	1	2	2
5	7	25	7	60	3	10	2	6	2					2	17	95	1	1	1	2
1	1	15	2	20	3	30	3	1	4			4	4	1	6	65	1	1	0	0
3	7	45	5	30	2	30	2	2	2					1	14	105	1	1	2	1
1	7	90	3	15	0		2	2	3					1	10	105	0	1	2	0
1	7	50	3	120	3	40	0	6	3			4	3	2	13	210	1	1	2	2
1	5	15	5	15	0		4							0	10	30	0	1	0	0
2	7	60	5	240	4	20	2	2	7			4	7	2	16	260	1	1	2	2
1	6	10	2	30	2	30	2	2	2			4	3	1	10	70	0	0	0	0
1	7	80	2	20	1	1	2	6	3			2	2	1	9	100	0	1	2	0
1	3	20	1	2	0		2							0	3	20	0	0	0	0
2	5	20	1	30	3	90	1	3	3	2	4	4	4	2	9	140	1	1	0	0
4	7	180	4	180	5	60	1	2	3			5	5	2	16	420	1	1	2	2
3	7	60	5	60	0		5	6	4					1	12	120	1	1	2	1
1	7	30	3	60	2	20	2	3	3			4	3	1	12	110	1	1	1	1
1	6	120	4	60	1	60	0	4	3					2	11	240	1	1	2	1
1	7	180	7	90	2	30	5	3	5					2	16	300	1	1	2	2
3	7	60	5	60	5	45	1					4	4	2	17	165	1	1	2	1
1	5	20	1	30	1	5	2	4	5					0	6	50	0	0	0	0
3	5	20	2	20	2	60	1	3	4			2	3	1	9	100	1	1	0	0
2	5	10	3	15	3	10	1					4	2	0	11	35	0	0	0	0
6	7	120	6	120	2	30	0	2	3			3	4	2	15	270	1	1	2	2
1	7	120	7	180	7	120	5					6	6	2	21	420	1	1	2	2
3	6	40	2	60	0		1	3	3					1	8	100	0	1	1	0
1	7	60	2	15	0		2	6	3					1	9	75	0	1	2	0
3	3	10	1	10	1	1	2					3	3	0	4	20	0	0	0	0
1	7	20	7	60	5	40	2	4	4			5	3	2	19	120	1	1	0	2
1	5	20	7	50	3	60	4					4	3	2	15	130	1	1	0	2
1	7	15	7	18	3	10	2					4	2	1	17	43	0	1	0	0
1	7	40	3	30	2	40	1	2	2	3	3	4	3	1	12	110	1	1	1	0
1	7	45	4	30	4	30	3	5	2			4	4	2	15	105	1	1	2	0
1	7	60	7	60	3	300	2	4	5	4	6			2	17	300	1	1	2	2
1	6	55	0		1	1	4	5	3	2	3			1	6	55	0	1	2	0
1	5	15	5	15	3	30	2	3	2			4	3	1	13	60	1	1	0	0
1	4	20	3	20	4	60	1			4	4			2	11	100	1	1	0	0
1	1	45	3	10	0		5	3	3					0	4	55	0	0	0	0
3	6	40	2	10	1	10	2	3	3					1	9	60	0	1	1	0
1	3	10	2	10	2	10	0	4	3					0	7	30	0	0	0	0
2	6	30	1	120	1	60	1	2	3	3	4			1	8	210	0	1	1	0
1	5	20	7	15	2	60	2	2	4					1	14	95	1	1	0	0
3	7	45	6	30	0		1	2	4			4	3	1	13	75	1	1	2	1
3	2	15	0		0		0							0	2	15	0	0	0	0
1	7	20	6	20	0		3	2	2					1	13	40	0	1	0	0
5	7	30	3	20	3	20	2	4	3			4	2	1	13	70	0	1	1	0
1	7	25	3	20	0		0	2	5					1	10	45	0	1	1	0
3	7	60	7	10	0		3					1	1	1	14	70	0	1	2	0
2	5	30	5	25	0		1					4	2	1	10	55	0	1	1	0
2	0		0		3	40	2			4	3	3	3	1	3	40	1	1	0	0
1	7	20	7	20	7	15	3	6	2	-1	1	6	2	2	21	55	1	1	0	0
3	3	20	2	20	0		2							0	5	40	0	0	0	0
3	7	60	4	30	2	60	3	6	3			4	5	1	13	150	1	1	2	0
6	2	10	2	40	2	10	4					3	4	0	6	60	0	0	0	0
3	4	15	0		0		3	2	2					0	4	15	0	0	0	0
5	5	60	7	120	1	30	2	2	3			-1	-3	2	13	210	1	1	1	2
1	7	20	3	30	1	60	5	2	3	2	4			1	11	110	0	1	0	0
4	3	15	2	10	0		2	1	2					0	5	25	0	0	0	0
2	7	30	4	240	0		2							2	11	210	1	1	1	2
3	5	20	2	20	0		3					2	2	0	7	40	0	0	0	0
1	3	20	2	20	0		1	1	3					0	5	40	0	0	0	0
5	2	10	0		0		2	2	6			1	4	0	2	10	0	0	0	0
5	7	20	3	40	3	10	2			4	4			1	13	70	0	1	0	0
6	3	30	5	10	0		1					4	2	0	8	40	0	0	0	0
2	2	180	7	180	0		2	2	2			4	5	2	9	360	1	1	2	2
1	7	30	4	30	7	10	1	4	3					2	18	70	0	1	1	0
3	3	10	2	30	2	10	3	4	4					0	7	50	0	0	0	0
6	5	60	2	60	0		2							1	7	120	0	1	1	0
1	3	15	3	15	0		0					4	2	0	6	30	0	0	0	0
2	5	20	5	40	5	20	1					2	3	2	15	80	1	1	0	1
1	7	50	7	30	0		0	5	4					1	14	80	1	1	2	1
2	0		7	30	0		3							1	7	30	1	1	0	1
4	6	15	5	10	2	10	3	3	2					1	13	35	0	0	0	0
1	1	120	3	15	2	15	1					3	4	1	6	150	0	1	0	0
2	7	30	5	60	1	120	3	4	4			5	6	1	13	210	1	1	1	1
1	6	30	7	20	1	90	2	2	2			3	5	1	14	140	1	1	1	0
1	3	30	3	60	3	120	1	2	3					2	9	210	1	1	0	1
5	2	180	7	120	1	30	2	3	6			-1	-1	2	10	330	1	1	2	2
3	4	90	3	180	3	30	2					3	3	2	10	300	1	1	2	2
1	5	15	1	30	1	30	2	1	5	2	2	4	3	1	7	75	0	0	0	0
2	7	30	7	60	0		3	4	3					1	14	90	1	1	1	2
3	5	60	5	60	2	10	2	4	2	4	3			1	12	130	1	1	1	1
2	2	8	7	30	2	10	1					4	4	1	9	40	1	1	0	1
3	7	30	3	90	0		3	5	3			3	6	1	10	120	1	1	1	1
3	6	30	0		0		2	3	3					1	6	30	0	1	1	0
5	7	120	3	120	1	30	3	1	6			4	4	2	11	270	1	1	2	2
3	3	60	2	30	1	40	0	2	2			2	3	1	6	130	0	1	1	0
1	7	40	1	10	0		2	1	5			3	4	1	8	50	0	1	1	0
1	5	600	4	60	3	60	1							2	12	300	1	1	2	1
2	2	40	1	180	0		2							0	3	220	1	1	0	1
1	7	120	7	60	3	30	4							2	17	210	1	1	2	2
1	7	150	3	120	0		4	4	3			4	7	2	10	270	1	1	2	2
3	5	60	2	90	2	45	0	4	6			4	3	1	9	195	1	1	1	1
1	6	45	4	60	4	20	2	4	3			5	4	2	14	125	1	1	1	1
1	0		5	30	5	60	2					5	3	2	10	90	1	1	0	1
1	6	20	3	60	3	10	2	3	4	4	3	4	4	1	12	90	1	1	0	1
6	7	90	7	90	5	60	5	5	5	2	5			2	19	240	1	1	2	2
2	7	25	2	25	1	10	2	2	4					1	10	60	0	1	1	0
5	7	60	7	60	4	60	3	2	5	4	4	4	4	2	18	180	1	1	2	2
3	5	10	3	120	0		0	2	3			3	3	1	8	130	1	1	0	2
4	3	30	3	60	1	30	5	4	3	3	2	4	7	1	7	120	1	1	0	1
1	5	45	2	15	1	15	2	4	3			2	2	1	8	75	0	1	1	0
3	5	90	5	15	2	10	3	5	7			2	2	1	12	115	0	1	2	0
1	6	30	3	15	2	20	2	4	6			3	4	1	11	65	0	1	1	0
5	7	240	7	240	0		2	3	3					2	14	360	1	1	2	2
1	0		0		0		1							0	0	0	0	0	0	0
1	3	27	0		0		4	4	3					0	3	27	0	0	0	0
2	5	15	5	60	4	30	3	4	3			4	3	2	14	105	1	1	0	1
1	2	10	3	10	2	10	2					6	1	0	7	30	0	0	0	0
1	7	60	5	60	5	60	0	4	5					2	17	180	1	1	2	1
6	7	60	7	120	1	30	5	2	7			3	7	2	15	210	1	1	2	2
3	2	15	3	45	2	30	1	1	3			4	2	1	7	90	0	1	0	0
2	5	20	7	60	0		1	3	7			6	2	1	12	80	1	1	0	2
5	6	80	4	15	2	10	1	3	3			2	2	1	12	105	0	1	2	0
5	5	20	2	20	2	10	2	3	3	4	5			1	9	50	0	0	0	0
1	7	75	7	120	3	30	4	6	3					2	17	225	1	1	2	2
1	7	60	2	30	2	10	2	3	3			2	3	1	11	100	0	1	2	0
1	4	15	2	15	4	30	3	3	4			5	3	1	10	60	1	1	0	0
1	4	10	6	20	3	20	5	4	2	4	2	5	2	1	13	50	0	1	0	0
1	5	60	3	30	1	0	1							1	8	90	0	1	1	0
1	3	120	1	30	0		2	2	3					0	4	150	0	1	2	0
3	7	40	3	45	3	45	4	5	2			4	3	2	13	130	1	1	1	0
1	1	10	7	10	1	2	2	1	2			2	3	0	8	20	0	0	0	0
2	4	15	0		0		3							0	4	15	0	0	0	0
2	7	90	5	60	2	30	2	2	4			4	3	2	14	180	1	1	2	1
1	4	20	0		0		3	4	3			1	3	0	4	20	0	0	0	0
3	7	30	0		0		2	4	2					1	7	30	0	1	1	0
1	7	240	5	60	2	10	5	2	3			2	3	2	14	250	1	1	2	1
2	6	25	2	15	1	30	2	5	7					1	9	70	0	1	1	0
1	6	30	0		4	45	3	2	3	1	3	4	3	2	10	75	1	1	1	0
3	7	30	0		2	60	1	2	4	3	4	2	4	1	9	90	1	1	1	0
3	6	120	2	30	1	10	4	2	3					1	9	160	0	1	2	0
1	6	30	2	20	1	10	2	3	3			3	3	1	9	60	0	1	1	0
2	7	40	6	45	6	20	1					3	3	2	19	105	1	1	1	1
3	7	420	7	60	5	15	2	1	6	3	3			2	19	255	1	1	2	2
1	4	15	1	5	1	1	4	2	3			3	3	0	4	15	0	0	0	0
3	7	60	3	30	0		0	6	3			-1	3	1	10	90	0	1	2	0
2	5	250	5	60	3	45	5	2	4	3	3	5	3	2	13	285	1	1	2	1
2	5	70	2	25	0		5	5	4					1	7	95	0	1	2	0
1	7	180	7	180	2	20	1	3	6					2	16	380	1	1	2	2
3	7	14	2	95	1	60	4	1	7			3	3	1	10	169	1	1	0	1
3	7	90	7	30	4	40	2	4	3	4	3	4	3	2	18	160	1	1	2	1
3	7	120	5	120	5	60	1	4	3			4	2	2	17	300	1	1	2	2
3	7	180	7	120	5	90	4	1	7					2	19	390	1	1	2	2
2	5	30	5	60	5	60	2					5	4	2	15	150	1	1	1	1
1	7	40	0		0		2	5	2					1	7	40	0	1	1	0
1	3	20	4	45	3	35	2	2	5			4	3	2	10	100	1	1	0	1
3	7	15	5	20	5	120	1					4	5	2	17	155	1	1	0	0
1	7	40	0		5	40	4	4	3	2	4	3	4	2	12	80	1	1	1	0
1	4	20	2	30	1	5	5	3	3			3	4	0	6	50	0	0	0	0
3	7	240	5	20	2	30	0	1	6					2	14	230	0	1	2	0
1	6	30	3	20	2	60	3	4	3	4	3	4	3	1	11	110	1	1	1	0
3	7	90	0		0		2	5	2					1	7	90	0	1	2	0
3	7	30	3	30	3	10	3					1	2	1	13	70	0	1	1	0
6	4	20	3	20	1	5	5	3	3					0	7	40	0	0	0	0
5	0		0		0		2							0	0	0	0	0	0	0
3	7	120	3	120	0		1	2	3			3	2	2	10	240	1	1	2	2
1	7	45	2	30	0		3	4	3					1	9	75	0	1	2	0
3	3	100	3	100	0		1							1	6	200	1	1	1	1
1	7	90	7	20	2	15	4	3	4			2	3	1	16	125	0	1	2	0
1	7	30	3	20	3	25	2	2	4			4	2	2	13	75	1	1	1	0
1	6	60	2	15	0		2	5	2			1	2	1	8	75	0	1	2	0
3	6	25	3	50	2	20	5	4	3					1	11	95	1	1	1	1
3	0		0		0		3							0	0	0	0	0	0	0
3	2	10	5	10	0		0	2	2					0	7	20	0	0	0	0
3	2	120	1	180	1	20	2	3	3					0	4	320	1	1	1	1
1	5	30	2	10	2	10	3	3	6			2	4	1	9	50	0	1	1	0
1	6	20	1	10	1	10	1	3	3			3	4	0	8	40	0	0	0	0
5	7	60	5	60	2	20	4	4	3			4	1	1	14	140	1	1	2	1
4	7	42	5	45	3	45	2	2	5					2	15	132	1	1	1	1
5	5	10	3	50	3	10	3	2	3			4	3	1	11	70	1	1	0	1
4	2	20	1	30	0		2	2	3					0	3	50	0	0	0	0
4	1	10	5	10	0		1	2	3					0	6	20	0	0	0	0
1	7	30	7	30	3	45	2	2	5			4	4	2	17	105	1	1	1	1
3	5	45	6	30	2	30	3	3	4			3	4	1	13	105	1	1	1	1
4	5	30	0		0		5	2	3					1	5	30	0	1	1	0
3	7	45	0		0		2	4	4			3	3	1	7	45	0	1	2	0
1	5	20	5	60	2	40	3	2	5			4	3	1	12	120	1	1	0	1
2	7	60	5	30	4	30	2	5	3			3	3	2	16	120	1	1	2	1
3	3	10	2	30	2	30	3	2	3			4	3	1	7	70	0	0	0	0
1	7	50	7	45	0		2	6	4					1	14	95	1	1	2	2
3	2	30	5	60	0		0							1	7	90	1	1	0	1
1	7	40	2	20	0		1	2	7					1	9	60	0	1	1	0
2	6	120	5	5	0		1							1	6	120	0	1	2	0
6	2	30	1	10	1	10	2	3	3					0	4	50	0	0	0	0
1	6	30	0		0		2	4	3					1	6	30	0	1	1	0
1	3	15	5	35	0		3	2	4					1	8	50	1	1	0	1
3	5	20	7	15	2	45	2	2	3			3	3	1	14	80	1	1	0	0
1	7	110	3	20	0		1	3	5					1	10	130	0	1	2	0
5	5	60	3	90	2	45	2	1	4			4	4	1	10	195	1	1	1	1
2	2	10	0		0		2	2	2					0	2	10	0	0	0	0
4	6	360	6	360	3	90	3					4	3	2	15	450	1	1	2	2
1	3	60	5	120	4	60	1	3	6			5	3	2	12	240	1	1	1	2
6	2	10	4	50	0		3	2	3			5	4	1	6	60	1	1	0	1
2	4	20	1	20	2	20	2	4	3					1	7	60	0	0	0	0
1	4	20	1	20	4	15	3							1	9	55	0	0	0	0
2	3	10	0		0		4	1	2					0	3	10	0	0	0	0
1	6	30	5	45	3	30	2					5	3	2	14	105	1	1	1	1
1	5	15	6	25	3	10	1	2	3			5	2	1	14	50	1	1	0	1
3	7	90	5	120	4	120	3	3	7			4	5	2	16	330	1	1	2	2
6	3	60	2	45	1	45	0	2	5					1	6	150	0	1	1	0
5	7	60	0		0		1	2	4			1	3	1	7	60	0	1	2	0
1	7	30	5	20	1	10	1	4	4			3	4	1	13	60	0	1	1	0
5	7	30	3	30	0		1	4	3					1	10	60	0	1	1	0
3	7	60	7	20	4	20	5	5	3			4	2	2	18	100	1	1	2	0
1	7	70	5	30	0		2	6	4			5	1	1	12	100	1	1	2	1
1	7	90	3	30	3	35	2	6	3			4	3	2	13	155	1	1	2	0
3	7	45	4	60	2	75	0	4	5			5	4	2	13	180	1	1	2	1
1	7	10	5	20	3	30	3	4	1			5	4	1	15	60	1	1	0	0
1	7	60	7	60	7	60	2	6	4	2	3	2	2	2	21	180	1	1	2	2
1	7	60	3	30	3	30	0	4	3			4	2	2	13	120	1	1	2	0
2	7	60	5	180	4	90	4	6	3	5	4			2	16	330	1	1	2	2
1	3	240	4	240	3	60	2	2	3	4	3	4	3	2	10	420	1	1	2	2
1	6	30	1	20	1	10	3	4	2					1	8	60	0	1	1	0
4	7	30	2	45	1	60	3	2	3			3	3	1	10	135	0	1	1	0
3	7	60	5	40	3	90	1	3	3			4	4	2	15	190	1	1	2	1
1	4	10	2	30	4	30	3					5	2	1	10	70	1	1	0	0
1	7	20	3	20	0		1	2	3					1	10	40	0	1	0	0
1	4	30	7	60	5	45	3			4	5	5	4	2	16	135	1	1	0	2
6	5	60	1	15	1	5	3	4	4			2	5	1	6	75	0	1	1	0
3	7	60	2	10	2	60	3	6	4	4	4	4	4	1	11	130	1	1	2	0
1	6	70	0		0		2	3	6					1	6	70	0	1	2	0
1	7	60	7	120	7	30	2	3	5	3	3	6	4	2	21	210	1	1	2	2
1	3	50	1	10	0		0	2	4					0	4	60	0	1	1	0
5	7	30	5	20	0		1	2	3					1	12	50	0	1	1	0
4	6	30	1	20	1	10	4	4	3			1	2	1	8	60	0	1	1	0
1	5	40	2	40	2	10	1	3	3					1	9	90	0	1	1	0
3	6	120	5	120	0		1							2	11	240	1	1	2	2
3	4	10	0		0		0	2	3					0	4	10	0	0	0	0
1	7	40	4	20	0		1	1	3					1	11	60	0	1	1	0
3	7	300	5	60	0		2							2	12	240	1	1	2	1
3	3	20	3	15	4	15	2	3	3			5	4	1	10	50	0	0	0	0
1	7	60	7	30	1	60	3	4	6			4	3	1	15	150	1	1	2	1
3	1	120	6	60	0		0							1	7	180	1	1	0	2
1	7	45	7	300	4	30	4	6	2			5	3	2	18	255	1	1	2	2
5	6	60	4	60	2	60	2	2	7			3	4	2	12	180	1	1	2	1
3	7	240	7	120	7	120	4	4	4					2	21	420	1	1	2	2
1	7	20	3	15	2	30	4	2	5			2	4	1	12	65	0	1	0	0
2	4	25	4	30	3	45	3	2	2	2	3	4	5	2	11	100	1	1	0	0
2	1	15	0		0		1	5	1					0	1	15	0	0	0	0
3	0		0		0		1							0	0	0	0	0	0	0
1	1	5	0		0		0							0	0	0	0	0	0	0
1	4	20	0		0		2	4	2					0	4	20	0	0	0	0
3	6	180	3	240	2	30	5	5	6	2	5	4	4	2	11	390	1	1	2	2
2	5	120	7	120	3	60	3	2	3			4	4	2	15	300	1	1	2	2
2	5	300	5	60	5	240	2	5	7					2	15	420	1	1	2	1
1	6	45	5	45	4	30	2	3	2			5	3	2	15	120	1	1	1	1
1	4	20	3	23	1	15	2	4	2					1	8	58	0	0	0	0
1	3	15	2	90	5	90	2							2	10	195	1	1	0	1
1	6	15	3	45	0		4	2	4			4	3	1	9	60	0	1	0	0
1	6	20	1	60	1	60	2			3	3	2	2	1	8	140	0	1	0	0
2	7	100	7	90	6	45	2	3	3			3	2	2	20	235	1	1	2	2
6	7	30	5	120	0		4							2	12	150	1	1	1	2
6	2	15	2	20	0		1	1	3					0	4	35	0	0	0	0
1	6	60	7	30	0		3	4	3			4	3	1	13	90	1	1	2	1
3	3	45	3	60	3	60	3	2	5			4	3	2	9	165	1	1	0	1
2	4	40	3	60	3	60	2	2	5	4	3	4	3	2	10	160	1	1	1	1
6	7	20	3	20	0		4	2	3					1	10	40	0	1	0	0
3	5	60	7	60	3	30	5					4	2	2	15	150	1	1	1	2
3	3	15	2	20	1	10	1	2	4			2	1	0	6	45	0	0	0	0
2	6	30	4	30	0		0	4	2					1	10	60	0	1	1	0
1	7	45	2	10	0		4	5	3			3	4	1	9	55	0	1	2	0
3	7	60	2	120	0		3	6	4					1	9	180	1	1	2	1
1	3	300	3	300	0		3	3	3					1	6	360	1	1	2	2
1	7	80	4	60	3	60	2	4	6			4	3	2	14	200	1	1	2	1
3	3	15	3	20	3	60	1					4	3	2	9	95	1	1	0	0
1	7	45	7	80	4	25	3	2	7			6	4	2	18	150	1	1	2	2
4	7	45	0		0		3	5	3					1	7	45	0	1	2	0
3	3	30	0		0		2	4	3					0	3	30	0	0	0	0
1	7	30	5	30	2	60	4	3	7			4	4	1	14	120	1	1	1	1
1	7	30	1	60	1	60	4	5	3	3	3	1	3	1	9	150	0	1	1	0
1	7	30	4	60	1	15	0	1	5			5	4	1	12	105	1	1	1	1
1	5	15	0		0		2	2	6					0	5	15	0	0	0	0
1	3	30	3	30	5	45	5	2	5	3	3	5	3	2	11	105	1	1	0	0
1	4	15	1	15	2	20	2	3	2			4	2	0	7	50	0	0	0	0
1	7	120	7	60	0		1	3	4					2	14	180	1	1	2	2
5	1	300	0		0		2	2	7					0	1	180	0	1	1	0
2	7	60	7	360	0		4	6	2			4	2	2	14	240	1	1	2	2
1	2	20	6	50	3	40	1	2	7			4	2	2	11	110	1	1	0	1
3	5	45	1	180	0		5	5	3					1	6	225	1	1	1	1
1	2	15	0		0		2	2	3					0	2	15	0	0	0	0
1	7	30	4	60	4	60	5	3	7	5	5	4	5	2	15	150	1	1	1	1
3	3	30	2	30	2	30	3			2	5			1	7	90	0	1	0	0
1	7	60	5	60	3	40	2	4	3					2	15	160	1	1	2	1
1	7	40	2	10	1	60	1	3	3					1	10	110	0	1	1	0
3	6	40	1	50	1	50	1					3	3	1	8	140	0	1	1	0
2	7	20	1	60	0		1	3	3			1	5	1	8	80	0	1	0	0
1	4	20	2	55	1	10	4	3	6			1	2	1	7	85	0	1	0	0
1	7	70	7	70	7	15	2	6	5			4	4	2	21	155	1	1	2	2
1	7	15	6	60	3	20	3	2	2			4	5	2	16	95	1	1	0	2
4	7	45	2	10	0		1	6	3					1	9	55	0	1	2	0
3	2	10	1	15	2	10	1							0	5	35	0	0	0	0
3	6	40	5	60	0		1	2	4					1	11	100	1	1	1	1
1	2	20	2	10	1	10	0	2	2			2	4	0	5	40	0	0	0	0
1	6	15	3	60	2	120	3	2	2			4	5	1	11	195	1	1	0	1
1	4	20	2	40	1	120	2	5	3			3	6	1	7	180	1	1	0	0
1	7	60	4	10	1	120	4	6	3					1	12	190	1	1	2	0
2	7	40	5	25	5	20	2	5	4			5	2	2	17	85	1	1	1	0
3	2	5	2	5	0		1							0	0	0	0	0	0	0
3	7	20	7	30	3	80	2	3	3	4	4	4	4	2	17	130	1	1	0	1
3	5	10	2	30	1	30	1					3	3	1	8	70	0	0	0	0
1	4	240	4	240	0		2					2	3	2	8	360	1	1	2	2
1	5	45	0		0		2	5	4			3	4	1	5	45	0	1	1	0
2	3	240	0		0		0	4	5			3	7	0	3	180	0	1	2	0
1	6	40	4	35	2	10	3	4	6					1	12	85	0	1	1	0
4	7	15	7	40	3	60	1	5	2					2	17	115	1	1	0	1
5	7	180	7	180	7	120	4	4	2					2	21	480	1	1	2	2
1	5	50	2	20	0		2	3	7			2	3	1	7	70	0	1	1	0
3	5	30	2	30	0		1	4	2					1	7	60	0	1	1	0
1	4	10	2	55	0		3							0	6	65	0	1	0	0
2	7	200	4	60	4	45	0	6	3			4	3	2	15	285	1	1	2	1
3	6	45	4	30	0		3							1	10	75	0	1	1	0
1	7	40	5	45	5	45	2	4	3	5	3	5	3	2	17	130	1	1	1	1
5	7	30	7	30	7	15	2	4	4					2	21	75	1	1	1	1
3	7	45	7	60	0		1	6	2					1	14	105	1	1	2	2
6	7	60	7	90	0		0	3	7			2	6	2	14	150	1	1	2	2
6	6	30	2	30	0		1	2	3					1	8	60	0	1	1	0
1	7	120	5	60	3	30	3	2	3			2	2	2	15	210	1	1	2	1
2	5	20	7	20	1	60	1	4	6			3	3	1	13	100	0	1	0	0
1	5	20	5	120	0		3	1	2					1	10	140	1	1	0	2
6	7	15	3	25	2	5	5	2	5			2	2	1	10	40	0	1	0	0
3	5	15	3	20	0		2	3	5					0	8	35	0	0	0	0
1	5	60	0		0		5	3	2					1	5	60	0	1	1	0
2	5	15	1	30	0		2	2	3					0	6	45	0	0	0	0
3	3	40	3	15	1	40	4	2	6	2	3			1	7	95	0	1	0	0
1	7	180	5	45	3	45	2	6	5			4	3	2	15	270	1	1	2	1
3	7	60	5	180	5	60	4	4	5	3	4	5	4	2	17	300	1	1	2	2
3	2	15	0		0		1	3	3					0	2	15	0	0	0	0
3	7	60	0		0		5	6	3					1	7	60	0	1	2	0
6	7	10	4	30	4	20	2	4	3					1	15	60	1	1	0	0
6	7	60	7	180	5	180	1	6	4					2	19	420	1	1	2	2
3	7	30	7	120	2	60	3					3	3	2	16	210	1	1	1	2
3	2	10	1	60	1	60	3	2	3			2	4	0	4	130	0	0	0	0
3	7	60	6	60	2	20	4	5	5			1	3	2	15	140	1	1	2	2
2	1	60	4	45	4	60	3	2	3	5	4	5	3	2	9	165	1	1	0	1
1	6	40	2	30	6	35	3	2	4	2	3	2	4	2	14	105	1	1	1	0
1	3	10	3	10	3	30	2	4	7			3	2	1	9	50	1	1	0	0
1	4	20	2	20	1	30	2	2	4			2	3	1	7	70	0	0	0	0
1	5	30	3	30	4	20	3	4	4					1	12	80	1	1	1	0
3	5	15	4	45	3	45	3	2	2			4	3	2	12	105	1	1	0	1
1	5	20	3	15	1	60	3			3	3	3	3	1	9	95	0	0	0	0
1	5	70	3	10	3	60	2	2	7	4	5	1	3	2	11	140	1	1	2	0
1	5	20	2	30	0		3							0	7	50	0	1	0	0
6	5	50	3	50	2	60	2					2	4	1	10	160	1	1	1	1
1	5	45	2	60	1	15	2	4	3					1	8	120	0	1	1	0
1	7	60	2	50	1	30	3	6	3			3	3	1	10	140	0	1	2	0
5	6	30	0		0		1	4	2			1	4	1	6	30	0	1	1	0
3	7	120	7	120	3	60	2	6	3					2	17	300	1	1	2	2
1	4	10	0		0		5	1	1					0	4	10	0	0	0	0
1	4	20	7	180	0		2	2	7					2	11	200	1	1	0	2
2	2	20	2	30	1	10	2	2	3					0	5	60	0	0	0	0
1	7	30	3	60	3	10	5					4	1	2	13	100	1	1	1	1
1	7	90	0		1	30	3	4	4			1	3	1	8	120	0	1	2	0
3	3	30	1	60	1	30	2			2	5	2	4	1	5	120	0	1	0	0
4	7	180	7	180	7	60	3	6	4	3	5	3	4	2	21	420	1	1	2	2
3	7	30	7	45	0		3	5	5			4	3	1	14	75	1	1	1	2
2	4	20	2	15	0		3	2	3			2	3	0	6	35	0	0	0	0
1	6	40	4	80	3	60	0	4	3			4	3	2	13	180	1	1	1	2
1	4	20	4	60	2	60	2							1	10	140	1	1	0	1
1	3	15	0		0		3	2	4					0	3	15	0	0	0	0
3	7	120	6	15	1	5	2	5	3					2	13	135	0	1	2	0
1	6	15	1	30	1	20	3	3	2			1	7	0	8	65	0	0	0	0
2	3	25	0		0		2	4	2					0	3	25	0	0	0	0
3	7	90	7	120	1	10	4	4	6			2	5	2	15	220	1	1	2	2
1	7	80	7	120	2	10	3	5	3			3	3	2	16	210	1	1	2	2
1	5	10	3	30	1	30	1	2	3			3	3	1	9	70	0	0	0	0
1	3	20	2	20	1	60	3	3	3	1	1	3	3	1	6	100	0	0	0	0
4	7	240	7	240	7	120	2	2	4			3	4	2	21	480	1	1	2	2
1	7	120	3	60	2	15	3	2	3			2	4	2	12	195	1	1	2	1
6	7	40	7	100	3	20	2	6	3					2	17	160	1	1	1	2
6	7	20	3	30	3	15	2	2	7			4	6	1	13	65	0	1	0	0
1	7	25	0		0		5	3	6					0	7	25	0	1	1	0
3	7	180	4	120	2	60	3	4	3			3	3	2	13	360	1	1	2	2
1	3	25	2	30	0		4							0	5	55	0	0	0	0
2	7	60	3	60	6	30	5	6	2			3	3	2	16	150	1	1	2	1
3	5	20	1	15	2	0	3	3	3			1	2	0	6	35	0	0	0	0
1	2	10	6	60	7	15	5	2	7					2	15	85	1	1	0	2
3	7	200	7	200	5	30	3	6	4			4	4	2	19	390	1	1	2	2
3	7	15	3	10	0		0	6	4			2	3	0	10	25	0	0	0	0
1	4	15	3	10	1	5	1					4	1	0	7	25	0	0	0	0
1	7	180	7	300	3	60	0	6	2					2	17	420	1	1	2	2
3	6	15	6	15	2	20	2					2	6	1	14	50	0	1	0	0
3	6	60	3	60	2	10	0	2	3			4	2	1	11	130	1	1	2	1
2	7	30	4	30	3	30	2	2	7	3	3	4	2	2	14	90	1	1	1	0
3	3	10	7	90	0		5	2	3					1	10	100	1	1	0	2
1	7	60	0		0		3	6	3					1	7	60	0	1	2	0
1	4	45	4	180	3	20	2							2	11	245	1	1	1	2
1	3	15	1	5	0		2	4	3					0	3	15	0	0	0	0
5	7	15	4	30	1	60	1	3	3			3	3	1	12	105	0	1	0	0
3	5	60	0		0		1	5	5					1	5	60	0	1	1	0
6	5	12	6	120	4	60	0	3	6	4	3	4	3	2	15	192	1	1	0	2
6	5	15	5	15	3	60	3	2	7	3	6	3	6	2	13	90	1	1	0	0
5	7	240	7	120	7	120	1	6	3	6	5	6	5	2	21	420	1	1	2	2
5	7	35	0		0		2	6	2					1	7	35	0	1	1	0
3	7	60	4	60	2	90	1	2	7			4	5	2	13	210	1	1	2	1
5	7	400	5	180	5	60	2							2	17	420	1	1	2	2
1	5	15	4	35	2	40	2	3	3			4	3	1	11	90	1	1	0	0
3	7	500	2	180	1	1	1							2	9	360	1	1	2	2
5	7	20	2	20	0		3	5	2			1	2	1	9	40	0	1	0	0
3	2	45	1	60	1	30	1	2	6			2	4	0	4	135	0	1	0	0
1	5	15	3	10	1	1	4	2	6	2	3			0	8	25	0	0	0	0
1	7	60	5	60	5	45	0	4	4			4	4	2	17	165	1	1	2	1
3	7	30	7	120	4	60	5	5	4			5	3	2	18	210	1	1	1	2
3	7	150	6	75	2	30	3	2	3					2	15	255	1	1	2	2
5	5	10	2	10	1	10	4	4	3					0	8	30	0	0	0	0
3	6	30	7	10	0		0	5	3					1	13	40	0	1	1	0
6	6	20	3	20	3	20	5	3	3			4	3	1	12	60	0	1	0	0
2	0		0		0		1							0	0	0	0	0	0	0
4	7	300	2	120	1	10	2	4	4			3	3	2	10	310	1	1	2	1
2	7	45	3	60	1	60	2	4	4	2	4	4	4	1	11	165	1	1	2	1
1	7	60	0		0		2	6	4					1	7	60	0	1	2	0
1	3	20	1	15	1	15	1	2	3			1	3	0	5	50	0	0	0	0
2	7	10	7	200	6	200	1	1	2					2	20	370	1	1	0	2
6	5	30	4	15	3	30	1	2	2			4	3	1	12	75	1	1	1	0
2	5	15	5	50	2	45	2	2	2			2	4	1	12	110	1	1	0	1
1	3	10	4	30	3	30	4	3	4			4	3	1	10	70	1	1	0	0
2	7	45	4	60	4	45	5	2	4			4	3	2	15	150	1	1	2	1
5	3	20	1	60	0		3	4	6					0	4	80	0	0	0	0
3	7	90	0		0		3	6	3					1	7	90	0	1	2	0
1	4	30	3	25	0		2	3	2			4	2	1	7	55	0	1	0	0
1	6	30	3	30	3	30	2	2	3			4	3	2	12	90	1	1	1	0
1	7	20	6	20	1	5	3			2	5	-1	1	1	13	40	0	1	0	0
3	2	25	7	30	7	10	2							2	16	65	1	1	0	1
3	7	30	1	15	0		3	5	3					1	8	45	0	1	1	0
3	7	240	7	300	5	60	0	4	3			5	3	2	19	420	1	1	2	2
1	6	20	1	180	2	10	3	2	5					1	9	210	1	1	0	1
3	5	60	0		0		4							1	5	60	0	1	1	0
1	6	30	3	30	4	30	2	2	3			4	3	2	13	90	1	1	1	0
3	5	60	7	180	1	10	5	4	3					2	13	250	1	1	1	2
5	4	40	2	100	0		0							1	6	140	1	1	1	1
1	2	15	3	30	1	10	2	3	4					0	6	55	0	0	0	0
3	7	200	5	120	0		5	2	5					2	12	300	1	1	2	2
1	3	10	1	120	0		2	1	4					0	4	130	0	1	0	0
1	7	30	3	90	0		2							1	10	120	1	1	1	1
3	3	20	3	120	2	60	2	2	7	2	4			1	8	200	1	1	0	2
3	1	5	0		0		1	2	3					0	0	0	0	0	0	0
5	2	30	3	15	2	35	4	3	2			2	3	1	7	80	0	0	0	0
3	7	90	6	120	1	10	2	5	4			2	2	2	14	220	1	1	2	2
2	6	30	5	20	5	30	1	1	3	2	6	4	6	2	16	80	1	1	1	0
1	5	30	2	10	1	2	4	4	2			3	3	1	7	40	0	1	1	0
5	5	20	5	10	1	15	2	2	4			4	2	1	11	45	0	1	0	0
1	5	30	5	60	3	10	3	3	3			5	3	2	13	100	1	1	1	1
3	5	30	5	60	1	10	1	5	2			3	3	1	11	100	1	1	1	1
1	0		0		0		1							0	0	0	0	0	0	0
3	3	60	1	5	0		4	1	7					0	3	60	0	1	1	0
3	3	90	7	30	3	90	4			4	7			2	13	210	1	1	1	1
2	5	30	2	30	1	30	2	2	2					1	8	90	0	1	1	0
1	7	180	6	180	0		0	5	7					2	13	360	1	1	2	2
3	5	25	5	30	2	10	5					3	3	1	12	65	1	1	0	1
3	4	20	0		0		1							0	4	20	0	0	0	0
5	7	25	0		0		1	3	3					0	7	25	0	1	1	0
1	7	35	7	30	6	35	3	6	2	3	5	6	3	2	20	100	1	1	1	1
1	1	20	2	10	1	2	2	1	1			3	2	0	3	30	0	0	0	0
1	1	15	5	20	5	10	1	3	3			5	3	1	11	45	0	0	0	0
1	6	40	2	50	2	20	2	5	3					1	10	110	0	1	1	0
1	5	30	0		0		3							1	5	30	0	1	1	0
1	7	40	7	30	2	240	2	4	7			3	4	2	16	250	1	1	1	1
1	6	20	5	90	3	30	2	4	4			4	4	2	14	140	1	1	0	2
1	7	20	2	10	1	40	5	2	6			3	3	1	10	70	0	1	0	0
5	0		5	30	5	30	0					5	1	2	10	60	1	1	0	1
1	3	60	3	30	3	40	3	3	2	4	3	4	3	2	9	130	1	1	1	0
2	5	30	2	10	1	15	2	2	3			3	3	1	8	55	0	1	1	0
5	6	60	5	60	5	45	3	3	3	4	3	4	4	2	16	165	1	1	2	1
1	7	30	2	10	1	10	2					4	2	1	10	50	0	1	1	0
2	7	120	7	60	2	10	2					5	7	2	16	190	1	1	2	2
2	5	15	5	15	3	60	2	4	3			4	3	2	13	90	1	1	0	0
2	7	20	3	300	2	120	3	4	2					2	12	320	1	1	0	2
4	7	30	5	30	5	30	3	6	2			5	3	2	17	90	1	1	1	1
1	7	50	6	40	0		0	4	3	2	2			1	13	90	1	1	2	1
5	6	240	5	120	3	120	2							2	14	420	1	1	2	2
5	7	30	5	30	4	20	0	2	7			4	3	2	16	80	1	1	1	1
2	7	50	5	25	3	50	3	2	3	1	7	4	3	2	15	125	1	1	2	0
1	1	15	3	45	1	45	2					3	3	1	5	105	0	1	0	0
5	2	45	0		0		0	6	3					0	2	45	0	0	0	0
5	7	90	4	120	4	90	3					3	1	2	15	300	1	1	2	2
1	3	5	7	30	2	5	2	3	7			5	2	1	7	30	1	1	0	1
1	7	30	7	20	3	20	4					3	3	2	17	70	0	1	1	0
1	5	45	0		0		2	4	3					1	5	45	0	1	1	0
1	7	180	3	200	0		1	3	3			3	5	2	10	360	1	1	2	2
1	7	45	3	60	0		3	4	5					1	10	105	1	1	2	1
3	7	45	4	20	0		2	4	4					1	11	65	0	1	2	0
1	4	40	3	20	2	30	4					2	3	1	9	90	0	1	1	0
5	3	20	2	30	2	60	3	3	6			3	3	1	7	110	1	1	0	0
2	5	90	2	300	0		2	5	4					1	7	270	1	1	2	2
6	6	15	3	20	0		2	3	5			4	2	0	9	35	0	1	0	0
4	7	240	7	60	5	240	2	3	3					2	19	420	1	1	2	2
3	3	10	4	12	4	12	0					4	5	1	11	34	0	0	0	0
2	1	10	6	10	5	160	2	2	5			5	4	2	12	180	1	1	0	0
1	7	30	5	10	0		5	6	3					1	12	40	0	1	1	0
2	6	20	4	90	1	60	1	2	3					1	11	170	1	1	0	2
3	7	60	3	120	1	30	2	2	5			2	5	2	11	210	1	1	2	2
4	5	120	4	60	0		1							1	9	180	1	1	2	1
3	7	180	7	120	2	60	3							2	16	360	1	1	2	2
1	7	15	0		0		0							0	7	15	0	0	0	0
1	7	30	0		0		2	6	2	4	6	4	5	1	7	30	0	1	1	0
3	7	90	7	300	5	30	1							2	19	300	1	1	2	2
4	0		0		0		0	1	4			1	1	0	0	0	0	0	0	0
2	7	20	5	60	3	120	2	2	4			4	5	2	15	200	1	1	0	1
1	6	60	3	30	2	20	1	3	3					1	11	110	0	1	2	0
3	0		0		0		2							0	0	0	0	0	0	0
1	7	60	4	20	2	40	1							1	13	120	1	1	2	0
3	4	30	3	40	2	40	4					4	3	1	9	110	1	1	0	0
3	7	360	7	60	5	300	2	3	1					2	19	420	1	1	2	2
1	7	40	4	30	0		5	3	4					1	11	70	0	1	1	0
1	5	102	5	45	4	35	1	1	3			1	3	2	14	182	1	1	2	1
3	3	120	3	20	0		2	2	6					1	6	140	0	1	2	0
4	7	520	7	60	4	60	2	6	4	4	3	5	3	2	18	300	1	1	2	2
2	4	30	7	230	3	60	5	2	6			4	4	2	14	270	1	1	0	2
2	5	90	2	10	0		1							1	7	100	0	1	2	0
6	7	30	3	30	2	30	1	1	4			3	3	1	12	90	0	1	1	0
4	0		0		0		1							0	0	0	0	0	0	0
3	2	45	2	60	2	60	2	2	4	4	5	2	5	1	6	165	1	1	0	0
5	7	150	5	150	0		3	5	5			5	5	2	12	300	1	1	2	2
1	6	60	0		0		3	4	4			3	3	1	6	60	0	1	2	0
3	2	30	2	30	2	30	0	1	2			4	3	1	6	90	0	0	0	0
1	7	60	5	240	0		3	2	4					2	12	240	1	1	2	2
1	5	10	3	60	4	60	2			2	4			2	12	130	1	1	0	1
1	6	25	2	20	1	20	2					3	3	1	9	65	0	1	1	0
1	1	15	1	15	1	15	3							0	3	45	0	0	0	0
[truncated: 291,579+ more rows]
