# Supplementary material for: Association between physical activity and inflammatory bowel disease: a prospective cohort study
Source: Front Public Health. 2026 May 14;14:1819729. doi: 10.3389/fpubh.2026.1819729 (PMC13216054; doi:10.3389/fpubh.2026.1819729)
Supplement: Supplementary file 4 [file Table_4.xlsx]

## Sheet: Sheet1
intense PA per week(code)	all PA per week(code)	walking met minutes	moderate PA met minutes per week	intense PA met minutes per week	all PA met minutes per week	intense PA time(code)	moderate PA time （code）	light PA time(code)	light PA time	moderate PA time	intense PA time	died date	Date of cancer diagnosis	died age
0	2	2970	480	0	3450	0	0	0
0	2	2079	700	0	2779	0	1	1	35	12	0		2008-05-14
0	1	990	0	0	990	0	0	0
2	2	231	720	1440	2391	0	0	0
0	1	33	240	480	753	0	0	0					2015-04-07
0	2	462	1680	400	2542	0	0	0
0	2	330	1440	240	2010	0	1	1	13	12	0
0	1	825	80	0	905	0	0	0
0	0	0	0	0	0	0	0	0
1	2	1386	120	960	2466	1	2	1	35	3060	10
0	0	412.5	0	0	412.5	0	0	0
1	2	198	480	720	1398	0	0	0
1	2	693	3360	960	5013	0	0	0				2018-09-23	2018-02-20	74.6
0	2	2079	40	0	2119	0	0	0					2003-09-01
0	2	1386	240	320	1946	0	0	0
1	2	1386	960	720	3066	0	0	0				2022-03-11		74.2
1	2	495	360	720	1575	0	0	0
0	2	1386	840	0	2226	0	0	0
0	1	330	360	360	1050	0	0	0
0	1	462	732	0	1194	0	0	0					2015-12-22
0	2	2772	540	480	3792	0	0	0
0	0	165	360	0	525	0	0	0
0	2	693	1260	0	1953	0	0	0
0	1	330	180	240	750	0	0	0
0	2	1039.5	960	80	2079.5	0	0	0
1	2	1188	0	720	1908	0	0	1	13	0	0
0	2	693	400	160	1253	2	2	1	13	1030	1030
0	2	396	360	480	1236	0	0	0
0	0	132	40	0	172	0	0	0
0	2	1386	1680	160	3226	0	0	0
0	1	462	240	240	942	0	0	0					2018-08-15
0	0	462	0	0	462	0	0	0					1994-12-20
1	2	198	480	960	1638	0	0	0
2	2	330	720	1440	2490	0	2	1	13	1030	0
1	2	577.5	560	1080	2217.5	0	0	0
0	2	693	420	160	1273	0	0	0
0	1	1188	0	0	1188	0	0	0
0	1	198	240	400	838	0	2	1	1	1030	0
1	2	1386	960	720	3066	0	0	0
0	1	693	0	0	693	0	1	1	13	10	0
0	0	247.5	0	0	247.5	0	0	0
1	2	198	1440	640	2278	0	0	0
1	2	990	720	960	2670	0	0	0					2004-06-28
1	2	66	480	960	1506	0	0	0				2017-01-25		76.90000000000002
0	0	0	0	0	0	0	0	0					2019-07-25
0	2	1237.5	480	0	1717.5	0	0	0
0	1	891	120	0	1011	0	0	0					2012-12-21
2	2	792	1440	1440	3672	0	0	0
0	1	99	200	480	779	0	0	0
0	2	1039.5	0	240	1279.5	2	2	1	1	1030	3060
0	2	4158	2400	480	7038	0	0	0					2012-11-01
0	0	132	0	0	132	0	0	0
0	2	1386	480	0	1866	0	0	0
2	2	330	320	2000	2650	0	0	0
2	2	2079	2520	5040	9639	0	0	0				2021-02-27		77.40000000000002
2	2	4158	3360	1920	9438	0	0	0				2022-03-10	2019-03-04	77.8
0	2	1386	0	0	1386	0	0	0
2	2	726	1440	1680	3846	0	0	0
0	0	99	0	0	99	0	0	0
0	2	495	960	0	1455	0	0	0
2	2	1386	1440	4320	7146	0	0	0
2	2	4158	3360	4800	12318	0	0	0
2	2	1188	3600	3840	8628	0	0	0
0	2	4158	5040	0	9198	0	0	0
0	2	297	840	480	1617	0	0	0
0	0	132	0	0	132	0	0	0
0	2	792	1440	240	2472	0	1	1	13	10	0
1	2	0	540	840	1380	0	0	0					1987-09-21
1	2	4158	720	720	5598	0	0	0
0	0	66	120	0	186	0	0	0
0	2	1386	480	160	2026	0	0	0
0	1	594	80	0	674	1	1	1	1	10	10		2011-10-19
2	2	693	720	2400	3813	1	1	1	1	10	12
0	2	396	5040	0	5436	0	0	0
0	1	990	0	0	990	0	0	0
0	0	198	0	0	198	0	0	1	1	0	0
0	1	693	160	0	853	0	0	0
0	0	0	80	0	80	0	0	0					2016-01-25
0	0	297	80	0	377	0	0	0
1	2	1386	480	800	2666	0	0	0
0	2	2772	540	320	3632	0	1	1	35	10	0		1999-05-28
0	1	825	160	200	1185	0	0	0
0	2	396	1680	0	2076	0	0	0
0	0	0	0	0	0	0	0	0
1	1	165	240	720	1125	0	0	0
0	2	2772	2400	0	5172	0	0	0
0	0	330	80	160	570	0	0	0
0	2	2079	0	0	2079	0	0	0
0	2	891	120	480	1491	0	0	0
2	2	2772	0	2400	5172	0	0	0					2016-03-07
0	2	1188	240	160	1588	1	1	1	13	12	10
0	2	2376	0	0	2376	0	0	0
0	2	1386	1400	80	2866	1	1	1	13	10	10		2012-04-13
1	2	495	240	960	1695	0	0	0
1	2	693	3600	600	4893	0	0	0					2018-03-02
0	1	594	400	0	994	0	0	0
0	2	1386	1680	0	3066	0	0	0					2012-09-06
1	2	66	480	960	1506	0	0	0
0	2	1617	0	0	1617	0	2	1	13	1030	0
0	2	924	1200	120	2244	0	0	0					2007-01-31
0	0	346.5	120	0	466.5	0	0	0
0	0	99	0	0	99	0	0	0					2013-06-17
2	2	1501.5	2800	2400	6701.5	0	0	0
0	2	693	400	480	1573	0	0	0
0	0	198	240	160	598	1	1	1	13	24	10		2004-10-15
2	2	1386	1200	2400	4986	1	2	1	13	3060	10
0	2	693	3360	0	4053	0	0	0
0	2	4158	5040	480	9678	0	0	0					2009-02-05
0	2	693	1260	480	2433	0	0	0
0	0	99	360	0	459	0	0	0
0	2	1188	720	0	1908	0	0	0
0	2	1386	800	0	2186	0	0	0
1	2	2079	120	720	2919	0	0	0
0	2	1386	1680	480	3546	0	0	0					1995-06-26
1	2	462	200	960	1622	0	0	0				2022-03-11	2004-03-26	82.2
2	2	693	800	1280	2773	0	0	0
0	2	4158	4320	0	8478	0	0	0
0	0	594	0	0	594	0	0	0
2	2	412.5	720	1440	2572.5	0	0	0				2013-02-08		65.2
2	2	396	1080	1440	2916	0	0	0
0	2	1980	240	0	2220	0	0	0
1	2	594	720	960	2274	0	0	0
2	2	1386	1680	3360	6426	0	0	0					2008-01-23
0	2	1386	1680	320	3386	0	0	0
0	2	2772	80	0	2852	0	0	0
1	2	742.5	480	960	2182.5	0	0	0					2020-05-21
0	1	396	40	320	756	0	0	0
0	0	99	40	0	139	0	0	0
0	2	2772	840	480	4092	0	0	0
0	1	495	240	80	815	0	0	0
2	2	396	720	1560	2676	0	0	0				2020-11-06	2020-07-01	72.7
2	2	330	300	1440	2070	0	0	0					2009-04-22
0	0	99	0	0	99	0	0	0
0	1	346.5	300	240	886.5	0	0	0
0	2	1782	3360	0	5142	0	0	0					2019-05-31
0	2	1386	1200	0	2586	0	0	0
0	0	0	0	0	0	0	0	0
0	1	693	240	120	1053	0	2	1	13	1030	0
0	1	792	180	120	1092	0	0	0
0	2	924	1680	160	2764	0	0	0					2015-12-09
2	2	1155	3360	1680	6195	0	0	0
0	2	330	1200	480	2010	0	0	0
0	0	148.5	80	0	228.5	0	0	0
0	2	1386	240	240	1866	0	0	0					2007-03-27
1	2	2376	0	960	3336	0	1	1	1	12	0
0	0	396	80	80	556	0	0	0
1	2	165	160	960	1285	0	0	0
2	2	2376	4320	1920	8616	0	0	0
0	0	297	0	0	297	0	0	0					1979-05-09
1	2	693	960	960	2613	0	0	0					2009-10-05
0	2	2772	400	192	3364	0	0	0					2015-02-18
1	2	1386	2400	960	4746	0	0	0
0	2	990	240	480	1710	0	0	0
1	2	4158	1200	720	6078	0	0	0
0	2	4158	1960	240	6358	0	0	0
2	2	1386	1200	3000	5586	0	0	0
1	2	264	1080	960	2304	0	0	0					2005-07-20
0	2	2772	1680	480	4932	0	0	0					2017-05-26
0	1	264	120	480	864	0	0	0
1	2	693	720	640	2053	0	0	0					2007-06-28
0	2	3564	0	0	3564	0	0	0
0	1	0	960	0	960	0	0	0
0	0	0	240	0	240	0	0	0
2	2	2079	5040	1920	9039	0	0	0
0	1	495	360	160	1015	0	0	1	13	0	0		1996-06-19
2	2	2772	2880	1280	6932	0	0	0
1	2	462	840	1200	2502	0	0	0
1	2	1039.5	1680	960	3679.5	0	0	0				2019-03-09	2009-02-02	75.90000000000002
0	2	1980	0	0	1980	1	1	1	1	10	10
0	0	99	0	0	99	0	0	0
0	2	1848	300	0	2148	0	0	0					2009-11-23
0	1	297	240	480	1017	0	0	0
0	2	2079	1200	0	3279	0	0	0					1987-03-29
0	0	594	0	0	594	0	0	0
0	2	693	560	480	1733	2	2	1	13	1030	3060		2000-05-17
0	2	1386	360	240	1986	0	0	0
0	2	1386	1920	480	3786	0	0	0				2017-06-20		66
0	2	1732.5	240	240	2212.5	0	0	0
1	2	396	320	800	1516	0	0	0
2	2	4158	1680	3360	9198	0	0	0
0	0	396	0	0	396	2	1	1	1	12	1030
0	1	297	160	160	617	0	0	0
0	2	462	960	0	1422	0	0	0
0	2	891	480	120	1491	0	0	0				2020-03-16	2004-04-27	68.40000000000002
1	2	1386	1200	1080	3666	0	0	0
0	0	33	0	480	513	0	0	0
2	2	346.5	420	1440	2206.5	0	0	0
0	0	66	480	0	546	0	0	0
0	0	99	120	0	219	0	2	1	1	3060	0
0	0	198	200	0	398	0	0	0
0	2	2376	960	80	3416	0	0	0
0	2	132	2400	0	2532	0	0	0
0	1	693	0	0	693	0	2	1	13	3060	0	2020-12-24		79.1
1	2	924	0	800	1724	0	0	0
0	2	1386	600	160	2146	0	0	0
1	2	808.5	480	1080	2368.5	0	0	0
0	2	1039.5	1800	0	2839.5	1	2	1	35	3060	10	2019-09-23	2019-09-13	70.40000000000002
0	0	49.5	120	240	409.5	0	0	1	1	0	0
1	2	924	480	1200	2604	0	0	0
0	1	891	240	0	1131	0	0	0					2006-10-24
0	0	396	0	0	396	0	0	0
1	2	462	840	640	1942	0	0	0				2013-12-30	2008-07-01	68.40000000000002
0	0	198	0	0	198	0	0	0					1998-04-24
1	2	396	720	720	1836	0	0	0					2003-06-04
0	2	924	600	0	1524	0	0	0
2	2	1386	500	1440	3326	1	2	1	13	3060	10
1	2	3564	5040	960	9564	0	0	0					2018-06-28
1	1	165	0	720	885	0	0	0
0	0	396	160	0	556	0	0	0
2	2	693	3360	3360	7413	0	0	0
1	2	396	180	960	1536	1	2	1	1	1030	10
0	2	462	480	320	1262	0	0	0
2	2	1848	2400	1440	5688	0	0	0
0	2	693	400	160	1253	0	0	0
1	2	4158	1200	800	6158	0	0	0
0	2	4158	3600	0	7758	0	0	0
0	2	2475	720	80	3275	0	0	0
0	2	165	5040	160	5365	1	1	1	57	10	10
0	1	396	240	0	636	0	1	1	13	10	0		2020-07-30
0	2	2772	360	0	3132	0	0	0
0	2	2772	120	0	2892	0	0	0
0	1	495	120	160	775	1	1	1	1	10	10
1	2	660	240	720	1620	0	0	0
0	0	264	160	0	424	0	0	0					2008-03-14
0	2	660	320	240	1220	0	0	0
0	0	462	0	0	462	1	1	1	1	12	10
1	2	1386	840	840	3066	0	0	0					2011-08-16
0	1	396	360	0	756	0	2	1	1	1030	0
0	1	346.5	200	360	906.5	0	0	0
2	2	4158	3920	5040	13118	0	0	0
0	1	1155	0	0	1155	0	0	0
2	2	1386	5040	6720	13146	2	1	1	35	24	3060
0	1	396	360	0	756	0	0	0					2014-02-20
0	0	0	0	0	0	0	0	0
1	2	495	720	720	1935	0	0	0
1	2	693	320	960	1973	0	0	0
1	2	1386	3360	960	5706	0	0	0
1	2	4158	2160	960	7278	0	0	0
0	1	198	480	480	1158	0	0	0
1	2	693	540	720	1953	0	0	0	0	0	0
0	1	462	400	0	862	0	0	0
0	2	1584	240	80	1904	0	0	0					2007-06-02
0	2	2310	0	0	2310	0	0	0					1982-08-05
0	1	792	240	0	1032	0	0	0
0	1	1039.5	0	0	1039.5	0	0	1	1	0	0		2012-10-12
0	2	2376	1200	240	3816	0	0	0
0	0	495	0	0	495	0	0	0					2015-11-23
1	2	1386	600	840	2826	0	0	0
0	2	2772	240	0	3012	0	0	0
0	2	2970	2400	0	5370	0	0	0
0	1	165	720	160	1045	0	0	0
0	0	330	0	0	330	0	0	0					2011-08-12
0	0	0	0	0	0	0	0	0				2014-07-03		71.40000000000002
0	0	330	0	0	330	0	0	0				2017-01-07		74.90000000000002
2	2	247.5	240	2400	2887.5	2	2	1	1	1030	3060
0	2	693	560	240	1493	0	0	0
1	2	1188	360	1040	2588	0	0	0					2013-05-25
2	2	297	720	1440	2457	0	0	0				2020-04-08	2016-04-11	79.6
0	1	594	60	0	654	0	0	1	35	0	0
2	2	1386	2160	1440	4986	1	1	1	1	10	10
2	2	2772	1680	3360	7812	0	0	0
1	1	198	0	720	918	0	0	0
0	0	330	80	0	410	0	0	0
0	1	693	420	0	1113	0	0	0					2007-09-14
0	0	346.5	0	0	346.5	0	0	0					2015-11-25
1	2	1386	540	1080	3006	0	0	0
0	1	495	180	240	915	0	0	0
0	2	1386	560	0	1946	0	0	0
0	2	462	1440	0	1902	0	0	0
0	0	247.5	160	80	487.5	0	1	1	1	10	0
2	2	693	400	1440	2533	0	0	0
0	2	3564	1440	0	5004	0	0	0
1	2	1617	400	960	2977	1	2	1	35	3060	12
1	2	462	360	720	1542	0	0	0					1984-06-28
0	1	462	160	0	622	0	0	0					2006-12-03
2	2	1386	1680	1440	4506	1	1	1	35	12	24
2	2	1386	720	1440	3546	0	0	0
0	1	297	300	480	1077	0	0	0
0	1	462	720	0	1182	0	0	1	13	0	0		2004-10-15
0	2	693	960	0	1653	0	0	0
0	2	924	1120	0	2044	0	0	0
0	0	330	0	0	330	0	0	0
0	2	693	420	480	1593	0	0	0
1	2	198	240	1120	1558	0	0	0
1	2	4158	280	1120	5558	0	0	0
0	0	247.5	0	0	247.5	0	0	1	1	0	0		2019-04-25
0	2	495	1080	480	2055	0	0	0
1	2	4158	600	720	5478	0	0	0
0	2	792	1440	240	2472	0	0	0
0	1	693	240	240	1173	0	0	0
0	1	396	360	0	756	0	0	0				2020-11-30	2020-08-25	82.3
0	0	66	80	80	226	0	0	0
0	2	2772	0	0	2772	0	0	0					2019-07-16
0	0	0	0	0	0	0	0	0				2012-03-29		69.5
0	2	924	480	160	1564	0	0	0				2019-09-12	2017-01-11	69.40000000000002
0	2	924	160	480	1564	0	2	1	1	1030	0
0	2	1386	0	0	1386	0	0	0
0	0	66	0	0	66	0	0	0					2013-01-24
0	0	396	0	0	396	0	0	0
2	2	396	360	1440	2196	0	0	0
2	2	247.5	800	2880	3927.5	0	0	0
0	0	33	0	480	513	0	0	0					2016-10-25
2	2	4158	2880	1920	8958	0	0	0
0	0	132	40	0	172	0	0	0					2003-05-30
0	0	198	240	80	518	0	0	0				2018-11-22	2010-12-10	72.6
0	0	99	0	0	99	0	0	0
0	2	990	240	160	1390	0	0	0
0	0	66	80	0	146	0	0	0
0	1	594	120	480	1194	0	0	0					2019-08-13
0	2	1039.5	180	480	1699.5	0	0	0
0	2	396	3360	480	4236	0	0	0
0	2	1039.5	1200	0	2239.5	0	0	0
2	2	462	560	1440	2462	2	2	1	35	1030	3060
0	2	594	960	0	1554	0	0	0
0	0	0	0	0	0	0	0	0
0	2	1155	600	0	1755	0	0	0				2021-05-10	2016-08-18	78.5
0	1	396	400	0	796	0	0	0
0	0	396	0	160	556	0	0	0				2016-07-29		57.9
0	0	82.5	0	0	82.5	0	0	0
2	2	0	480	1440	1920	0	0	0
0	2	1386	1680	480	3546	0	0	0
2	2	330	720	1440	2490	0	0	0
1	2	1386	3360	960	5706	0	0	0
0	0	165	360	0	525	0	0	0
0	2	330	1400	0	1730	0	0	0					2007-07-17
0	2	924	720	480	2124	2	2	1	35	1030	3060		1994-10-28
0	0	49.5	120	0	169.5	0	0	0
2	2	2772	2400	4800	9972	1	2	1	13	1030	24		1995-09-13
2	2	1386	1680	1680	4746	0	0	0
1	2	66	360	960	1386	0	0	0					2001-05-10
0	0	264	0	0	264	0	0	1	13	0	0
0	2	1386	480	0	1866	0	0	0					2007-07-27
0	1	495	240	320	1055	0	0	0
2	2	693	960	1440	3093	0	0	0
0	2	99	1200	80	1379	0	0	0					2000-04-26
1	2	4158	840	720	5718	0	0	0					2014-02-06
0	1	990	40	0	1030	0	0	0					2018-12-11
0	1	330	120	240	690	0	0	0
0	2	4158	1680	320	6158	2	2	1	1	3060	1030
2	2	1386	1200	2400	4986	0	1	1	13	12	0
0	2	693	400	480	1573	0	0	0					2011-05-23
0	1	462	180	240	882	0	0	0					1997-04-02
0	0	264	120	0	384	0	1	1	13	10	0
0	1	346.5	300	240	886.5	0	0	0
0	0	198	180	80	458	0	0	0
2	2	693	320	1440	2453	0	0	0
0	1	198	240	480	918	0	0	0					2021-12-10
2	2	1980	720	1440	4140	0	0	0
0	1	594	160	0	754	0	0	0
1	2	495	240	720	1455	0	0	0
0	1	990	60	0	1050	0	0	0					2014-12-01
0	2	2079	3360	0	5439	0	0	0
1	2	1386	960	960	3306	0	0	0					2014-05-29
0	1	990	80	0	1070	0	0	0
1	2	693	560	600	1853	0	0	0
1	2	0	600	1200	1800	0	0	0					2019-08-28
1	2	4158	5040	720	9918	0	0	0
0	1	495	400	0	895	0	0	0
1	2	693	480	960	2133	0	0	0				2014-04-21	2013-01-14	64.3
0	1	247.5	600	0	847.5	0	0	0
0	2	231	840	240	1311	0	0	0
2	2	693	420	1280	2393	0	0	0
1	2	1386	3360	960	5706	0	0	0
2	2	693	480	1440	2613	0	0	0
0	2	4158	1680	480	6318	0	0	0
0	1	693	160	0	853	0	0	0
0	1	660	0	0	660	0	0	0					2008-10-20
0	1	297	300	400	997	0	0	0
0	0	594	0	0	594	0	2	1	1	1030	0
0	1	330	480	0	810	0	1	1	13	10	0	2014-12-03	2014-09-11	53.4
1	2	990	1680	960	3630	0	0	0
0	1	462	240	480	1182	0	0	0
0	2	2772	240	0	3012	0	0	0
0	2	693	840	0	1533	0	0	0					1998-05-21
0	1	0	840	0	840	0	0	0
0	2	1584	480	80	2144	0	0	0
0	2	693	360	480	1533	0	1	1	13	12	0		2006-08-29
0	1	297	480	0	777	0	0	0
0	0	396	0	0	396	0	0	1	13	0	0		2021-06-05
0	2	1386	0	0	1386	0	0	0
1	2	1039.5	1680	1000	3719.5	0	0	0
0	0	462	120	0	582	0	0	0
0	2	4158	5040	320	9518	0	0	0
0	0	462	120	0	582	1	2	1	1	1030	10
0	1	693	0	0	693	0	0	0
0	2	1155	960	0	2115	0	1	1	1	10	0
1	2	990	540	720	2250	0	0	0					2017-07-07
0	2	4158	2240	360	6758	0	0	0
0	1	462	240	80	782	0	0	0				2014-01-03		69.5
2	2	693	3360	1440	5493	0	0	0
0	2	264	4320	160	4744	0	0	0
0	1	495	180	0	675	0	2	1	1	1030	0		2018-11-09
0	0	0	480	0	480	0	0	0
1	2	247.5	280	960	1487.5	0	0	0
0	2	693	480	240	1413	0	0	0
0	2	462	960	160	1582	0	0	0				2018-06-28		71.90000000000002
0	0	132	0	0	132	0	0	0
2	2	462	360	1440	2262	0	0	0
0	0	132	180	160	472	0	1	1	35	10	0
2	2	2310	1680	2160	6150	0	0	0
1	2	132	360	720	1212	0	0	0
1	2	462	560	1120	2142	0	0	0					2015-02-02
2	2	1386	1600	3200	6186	0	0	0
1	2	1386	600	720	2706	0	0	0
0	1	742.5	120	240	1102.5	0	0	0
2	2	4158	5040	1440	10638	0	0	0
0	1	0	800	0	800	0	1	1	13	24	0
0	1	495	360	0	855	0	0	1	13	0	0
0	2	462	1200	480	2142	0	0	0
1	1	198	120	640	958	1	1	1	13	10	10
2	2	99	1440	2880	4419	0	0	0
2	2	247.5	840	1440	2527.5	0	0	0
0	1	693	0	0	693	0	0	0
0	0	66	0	0	66	0	0	0				2021-10-17		77.7
0	2	1386	840	160	2386	2	2	1	13	3060	1030
0	0	346.5	120	0	466.5	0	0	0
1	1	198	200	800	1198	0	0	0
0	1	247.5	240	360	847.5	0	0	0
0	1	742.5	240	0	982.5	0	0	0					1996-10-19
0	1	396	720	0	1116	0	0	0					2017-10-05
0	0	0	0	0	0	0	0	0
0	2	1386	180	0	1566	0	0	0
0	2	1039.5	240	0	1279.5	0	1	1	13	10	0
0	1	693	240	0	933	0	0	0
0	2	1386	1440	240	3066	0	0	0
1	2	1386	1440	960	3786	0	0	0
0	1	693	240	0	933	0	0	0					2008-02-15
0	1	594	240	120	954	0	0	0					1998-12-11
1	2	396	900	960	2256	0	0	0
0	1	165	480	200	845	0	0	0
0	1	693	0	0	693	0	0	0
0	2	594	720	0	1314	0	0	0
0	2	330	960	0	1290	0	0	1	35	0	0
0	2	1386	600	0	1986	0	0	0
0	2	693	1680	240	2613	0	0	0
0	2	1386	480	480	2346	0	0	0
0	2	1386	720	480	2586	0	0	0
2	2	1386	960	4320	6666	0	0	0				2019-09-27	2001-12-06	81.2
0	0	396	0	0	396	0	0	0
2	2	1980	3600	1920	7500	0	0	0					2011-08-24
0	2	1386	5040	240	6666	0	0	0					2007-09-27
0	0	247.5	120	0	367.5	0	0	0					1999-12-23
0	2	924	800	240	1964	0	0	0
0	2	1386	2400	0	3786	0	0	0
1	2	247.5	300	720	1267.5	0	0	0
0	0	66	0	0	66	0	0	0
0	2	132	960	480	1572	0	0	0					2021-10-20
2	2	4158	5040	2400	11598	0	0	0
2	2	1386	2160	3600	7146	0	0	0
0	2	1039.5	3360	0	4399.5	0	0	0				2022-09-22		78.7
1	2	462	0	960	1422	0	0	0
1	2	346.5	480	720	1546.5	0	0	0					2012-07-24
0	0	462	0	0	462	0	0	0
1	2	66	720	1080	1866	0	0	0
2	2	2772	3360	3000	9132	0	0	0
0	1	198	360	480	1038	0	0	0
1	2	462	1200	720	2382	0	0	0
0	0	99	180	0	279	0	0	0
0	0	132	40	240	412	0	0	0
0	2	693	720	240	1653	0	0	0					2021-03-29
0	0	330	0	0	330	0	0	0				2021-11-15	2014-11-14	72.40000000000002
0	2	2079	400	0	2479	0	0	0
0	0	247.5	0	0	247.5	0	0	0
0	2	1386	480	480	2346	0	0	0
2	2	4158	5040	6720	15918	0	0	0
1	2	1386	960	840	3186	0	0	0				2018-08-12	2013-11-08	74.7
0	2	4158	0	0	4158	0	0	0
0	1	462	0	360	822	0	1	1	1	10	0
2	2	0	240	1440	1680	0	0	0
1	2	1155	240	960	2355	0	0	0
1	2	148.5	160	1080	1388.5	0	0	0
0	2	99	1200	0	1299	0	0	0
0	2	4158	400	80	4638	0	0	0					1998-07-29
0	1	693	0	0	693	2	1	1	1	10	1030
0	1	247.5	300	480	1027.5	0	0	0
1	2	594	720	1000	2314	0	0	0
0	0	462	0	0	462	0	0	0					1991-07-02
0	1	330	300	480	1110	0	0	0
0	0	148.5	160	0	308.5	0	0	0
1	2	2772	3360	720	6852	0	0	0
0	2	891	840	0	1731	0	0	0
0	1	495	600	0	1095	0	0	0
0	2	924	360	0	1284	0	0	0
0	2	693	1680	0	2373	0	0	0
0	2	1980	1680	480	4140	0	0	0					2008-06-16
0	0	297	0	160	457	0	0	0
0	0	66	0	0	66	0	0	0
1	2	2772	1200	1080	5052	2	2	1	13	1030	3060
0	2	693	4320	480	5493	0	0	0
0	2	495	840	0	1335	0	0	0
0	2	792	1680	0	2472	0	0	0
0	0	198	180	0	378	0	0	0
0	0	330	0	0	330	0	0	0					2010-07-20
0	1	198	560	240	998	2	2	1	35	1030	1030		2009-10-15
0	0	594	0	0	594	0	0	0					2016-05-04
0	2	2772	3360	0	6132	0	0	0					1988-01-12
1	2	693	560	960	2213	2	2	1	13	1030	1030
0	2	594	5040	480	6114	0	0	0
2	2	594	0	2880	3474	0	0	0
0	0	330	0	0	330	0	0	0
0	2	1155	840	0	1995	0	0	0
0	1	462	280	400	1142	0	0	0				2016-02-05	1986-08-18	76.2
0	2	1732.5	0	0	1732.5	0	0	0
0	2	396	960	480	1836	0	1	1	1	10	0
0	0	264	120	0	384	0	0	0
0	0	198	80	160	438	0	0	0
2	2	247.5	720	1440	2407.5	0	0	0					2014-08-29
1	2	495	720	720	1935	1	2	1	1	3060	12		1985-02-01
0	1	198	180	320	698	0	0	0					2017-06-21
0	0	66	80	0	146	0	0	0
2	2	495	1920	1920	4335	0	0	0
0	1	462	240	400	1102	0	0	0					2018-04-25
2	2	693	1080	3600	5373	0	0	0
2	2	297	960	1440	2697	0	0	0
1	2	330	360	720	1410	0	0	0
0	1	495	420	0	915	0	0	0					1985-06-18
0	1	198	480	0	678	0	0	0
1	2	660	1800	840	3300	0	0	0
0	2	0	1440	0	1440	0	0	1	13	0	0
0	1	990	0	0	990	0	0	0
1	2	693	3600	720	5013	0	0	0
0	2	396	2400	480	3276	0	0	0
2	2	693	3360	5760	9813	0	0	0
0	1	462	240	0	702	0	0	0				2019-12-20	2007-03-19	74.40000000000002
0	1	346.5	80	240	666.5	0	0	0
1	2	346.5	1680	1200	3226.5	0	0	0					2021-04-26
0	2	1386	1680	160	3226	0	0	0					2012-12-11
1	2	1386	1440	960	3786	1	1	1	13	10	10
0	2	1386	1200	480	3066	0	0	0
0	2	1386	960	120	2466	0	0	0
0	2	1848	800	0	2648	0	0	0					2019-05-24
0	0	33	0	0	33	0	0	1	1	0	0
2	2	0	200	1600	1800	0	0	0
0	1	99	480	360	939	2	2	1	1	3060	3060
2	2	132	720	1440	2292	0	0	0				2017-10-09	2014-09-24	76.2
0	2	990	400	480	1870	0	0	0
0	2	693	480	320	1493	0	0	0				2014-02-20		63
0	1	1188	0	0	1188	0	0	0
2	2	2970	0	2240	5210	0	0	0					2010-11-16
1	1	99	120	800	1019	0	0	0
0	0	66	0	0	66	1	2	1	1	1030	10
0	0	66	40	80	186	0	0	0
2	2	693	1680	3360	5733	0	0	0					2013-01-07
0	2	2970	3600	480	7050	0	0	0					2014-01-23
1	2	2772	5040	1200	9012	0	0	0
0	0	396	40	160	596	0	0	0
0	0	132	0	0	132	0	0	0				2012-02-27	2008-06-03	69.7
0	1	462	600	0	1062	0	0	0
0	0	49.5	60	0	109.5	0	0	0
0	2	4158	1680	480	6318	0	0	0				2020-10-10		79.90000000000002
0	1	396	240	0	636	0	0	0
2	2	4158	1680	8640	14478	0	0	0
0	2	462	400	480	1342	0	0	0				2018-03-09	2016-08-27	51.8
1	2	396	360	720	1476	0	0	0
2	2	1039.5	120	1440	2599.5	0	0	0
2	2	3564	4320	1440	9324	0	0	0
0	2	1980	1680	160	3820	0	0	0
0	1	693	120	0	813	0	0	0
2	2	346.5	900	1920	3166.5	0	0	0
0	1	445.5	200	0	645.5	0	0	0
0	2	2772	1920	240	4932	2	1	1	13	12	3060
2	2	693	1680	1800	4173	0	0	0					2010-01-26
0	2	1386	600	240	2226	0	0	0
0	2	462	360	400	1222	0	0	0
0	2	990	4320	480	5790	0	0	0
0	2	1386	1680	480	3546	0	0	0
0	1	165	180	320	665	0	0	0
1	1	330	120	720	1170	0	1	1	1	10	0		2018-03-19
2	2	495	2880	1280	4655	0	0	0
0	2	594	1920	480	2994	0	0	0					2017-11-03
2	2	1039.5	1680	1680	4399.5	0	0	0
0	2	495	360	360	1215	0	0	1	1	0	0
0	1	396	240	480	1116	0	0	0
1	2	198	420	840	1458	0	0	0
2	2	1980	3600	1440	7020	0	0	0
0	2	891	160	240	1291	0	0	0
0	2	792	1200	0	1992	0	0	0
2	2	495	360	1440	2295	2	2	1	1	3060	3060
2	2	462	0	1800	2262	0	0	0
0	0	264	0	0	264	0	0	0					2019-07-16
2	2	198	720	1440	2358	2	2	1	1	1030	3060		2008-10-14
0	0	49.5	0	0	49.5	0	0	0
2	2	792	960	1920	3672	0	0	0					2015-08-20
0	1	198	120	400	718	0	0	0				2016-02-20		66.40000000000002
1	2	693	1440	960	3093	0	0	0
0	1	495	180	360	1035	0	0	0
2	2	4158	2800	3360	10318	2	1	1	35	10	3060
0	1	495	360	80	935	0	0	0
0	0	198	120	0	318	0	0	0
2	2	4158	5040	2400	11598	0	0	0					2011-06-15
2	2	693	360	2880	3933	0	0	0				2022-05-25	2004-07-02	78.6
1	2	3564	5040	960	9564	0	0	0				2015-08-16	2003-01-24	71.3
0	1	264	360	480	1104	0	0	0
2	2	330	800	2400	3530	0	0	0
0	2	2772	3360	240	6372	0	0	0					2014-02-11
0	2	2970	240	0	3210	0	0	0					2020-03-10
0	2	792	1680	480	2952	0	0	0
0	2	693	1260	0	1953	0	0	0				2014-06-12	2012-08-01	71
1	2	396	600	960	1956	0	0	0
0	0	148.5	360	0	508.5	0	0	0					2017-06-29
0	0	247.5	120	0	367.5	0	0	0
2	2	0	240	2160	2400	0	0	0
0	2	693	2400	0	3093	0	0	0
0	0	0	0	280	280	0	0	0
0	1	99	480	240	819	0	0	1	13	0	0
0	0	297	0	0	297	0	2	1	1	1030	0		2015-10-14
0	0	33	0	0	33	0	0	0
0	1	462	120	160	742	0	0	0
1	1	66	80	600	746	0	0	0
2	2	264	1680	2880	4824	0	0	0
0	0	297	0	0	297	0	0	0				2019-04-20		71.1
0	2	1039.5	2100	400	3539.5	2	1	1	35	12	1030		2022-03-08
0	1	594	200	240	1034	0	1	1	13	10	0		2005-08-10
0	0	132	0	80	212	0	0	0					2020-12-01
0	2	1386	2160	160	3706	0	0	0
0	1	198	240	480	918	0	0	0
0	2	594	720	80	1394	0	0	0
2	2	462	560	1680	2702	2	2	1	13	1030	1030
0	2	66	3600	0	3666	0	0	0
0	2	4158	2160	0	6318	0	0	0
0	1	693	0	0	693	0	0	0					2008-11-14
0	1	462	0	240	702	0	0	0
0	1	577.5	280	320	1177.5	0	0	0
0	1	396	240	160	796	0	0	0
0	0	346.5	0	0	346.5	0	0	0				2017-11-21	2017-09-06	78.90000000000002
0	1	132	720	0	852	0	0	1	1	0	0
0	1	198	120	480	798	0	0	0					2009-09-28
1	2	2079	720	1080	3879	0	0	0
1	2	1386	2400	720	4506	0	0	0
0	2	693	600	0	1293	0	0	0
0	2	1155	3600	0	4755	0	0	0
0	0	0	160	0	160	0	0	0
0	0	99	360	0	459	0	0	0					2001-03-01
0	2	693	2160	400	3253	0	0	0
0	2	1386	160	0	1546	0	0	0				2017-07-11		58.7
0	0	0	40	0	40	0	0	0
1	2	1386	960	1080	3426	0	1	1	13	10	0
0	0	66	40	0	106	0	0	0					1995-10-31
0	1	495	180	480	1155	2	1	1	1	24	1030
1	2	4158	720	720	5598	0	0	0					2002-08-22
0	2	2079	1680	480	4239	0	0	0					1992-07-20
0	2	594	1920	0	2514	0	0	0				2015-06-04		76.7
0	2	693	800	480	1973	0	0	0
0	1	198	180	240	618	0	0	0
0	0	462	0	0	462	0	0	0				2021-03-25		70.3
0	1	660	360	0	1020	0	0	0
0	2	198	1440	120	1758	0	0	0
2	2	0	0	2560	2560	0	0	0
0	1	462	560	0	1022	0	0	0
0	0	49.5	80	0	129.5	0	0	1	1	0	0
2	2	1320	3360	3840	8520	0	0	0
1	2	1386	1680	960	4026	1	2	1	13	1030	12		2018-01-17
0	0	330	40	0	370	0	1	1	57	10	0
0	2	1386	1800	360	3546	0	0	0
2	2	2970	3600	7200	13770	1	2	1	57	3060	12
0	2	330	720	480	1530	0	0	0					2020-09-15
2	2	594	720	2880	4194	0	0	0
2	2	693	600	1440	2733	0	0	0
1	2	693	600	1200	2493	0	0	0
0	2	2376	0	0	2376	0	0	0
2	2	693	0	2880	3573	0	0	0
0	2	1270.5	360	240	1870.5	2	2	1	35	3060	1030
1	2	4158	2400	960	7518	2	1	1	13	46	1030
2	2	1650	5040	3840	10530	0	0	0
2	2	462	840	2400	3702	1	2	1	13	3060	12		2017-08-01
0	0	198	0	0	198	0	0	0
1	2	148.5	720	1200	2068.5	0	0	0
0	2	594	1200	480	2274	0	0	0
0	2	693	480	320	1493	0	0	0
0	0	462	80	0	542	0	0	0
1	2	594	360	640	1594	0	0	0
2	2	2772	600	1280	4652	0	0	0					2020-10-27
0	0	396	80	0	476	0	0	0					2011-06-07
0	0	99	60	0	159	0	0	0
0	1	495	120	0	615	0	0	0
2	2	297	360	1440	2097	0	0	0				2018-02-22		71.8
0	1	462	300	360	1122	2	2	1	1	3060	1030		2017-08-29
0	2	462	1440	160	2062	1	2	1	13	3060	10
0	0	396	0	0	396	0	0	0
1	2	462	720	640	1822	2	2	1	13	1030	1030		2020-08-10
0	2	1386	720	80	2186	0	0	0
0	2	693	5040	160	5893	0	0	0
0	1	346.5	180	240	766.5	0	0	0
0	1	495	160	160	815	0	0	0
0	2	924	0	320	1244	0	0	0
1	2	99	120	1120	1339	0	0	0
0	2	297	600	480	1377	1	1	1	13	10	10		2016-06-03
2	2	462	1200	1920	3582	2	1	1	13	24	1030
0	2	1650	600	400	2650	2	2	1	13	1030	1030
0	1	462	280	160	902	2	2	1	13	1030	1030
1	2	2079	840	1200	4119	2	2	1	13	3060	1030
0	2	2772	4320	0	7092	0	0	0
0	1	693	0	0	693	0	0	0
0	0	198	160	80	438	2	2	0	0	1030	1030		2008-05-12
0	1	693	240	160	1093	1	2		912	1030	10
2	2	2772	2880	2400	8052	0	0	0
1	2	1386	240	960	2586	0	0	0
0	0	132	180	0	312	0	0	0
0	2	396	3600	160	4156	0	0	0
0	2	4158	3360	0	7518	0	0	0				2020-12-26	2000-02-09	82.90000000000002
0	1	924	60	0	984	0	0	1	1	0	0		2017-06-12
0	2	1188	80	0	1268	0	0	0					2013-02-14
2	2	132	480	1440	2052	0	0	0
0	0	462	80	0	542	0	0	0				2013-06-22	2012-03-12	60.3
0	2	2970	0	0	2970	0	0	0	0	0	0	2016-03-19		75
2	2	2772	960	2160	5892	1	2	1	1	3060	12
0	2	2376	480	0	2856	0	0	0					2019-08-08
0	2	693	3360	0	4053	0	0	0					1991-12-06
2	2	808.5	700	1400	2908.5	0	0	0
0	2	1386	960	360	2706	0	0	0
1	2	990	720	720	2430	0	0	0
1	2	297	160	880	1337	0	0	0
0	1	330	180	160	670	0	2	1	13	1030	0
0	1	171.6	720	0	891.6	0	0	0
1	2	693	360	960	2013	0	0	0
0	0	577.5	0	0	577.5	0	2	1	1	1030	0
0	2	2079	840	0	2919	0	0	0					2004-07-02
0	2	1386	3360	0	4746	0	0	0
0	2	1386	200	240	1826	0	0	0					1976-03-30
0	2	495	2880	0	3375	0	0	0				2021-09-25	2020-01-08	83.3
0	2	1039.5	360	480	1879.5	0	0	0
0	1	0	960	0	960	0	0	0
0	0	165	240	0	405	0	0	0				2016-08-26	2008-07-28	76.5
1	2	1039.5	960	960	2959.5	0	0	0
0	2	990	600	0	1590	0	0		79	0	0	2017-05-27	2014-12-20	57.5
2	2	99	60	2400	2559	2	1	1	13	10	3060
2	2	2772	5040	2400	10212	0	1	1	1	46	0
1	1	0	180	800	980	0	0	0
1	2	2376	2880	960	6216	0	0	0
2	2	33	480	1920	2433	1	1	1	1	10	10
0	2	1039.5	840	0	1879.5	0	0	0
0	1	99	280	560	939	0	2	1	35	1030	0
0	0	198	240	0	438	0	0	0
0	2	2772	1440	0	4212	0	0	1	35	0	0
0	1	594	540	0	1134	0	0	0
0	0	462	0	0	462	0	0	0
0	2	495	720	160	1375	1	1	1	13	12	24
1	2	1386	720	1080	3186	0	0	0					1987-07-01
0	1	99	80	480	659	0	0	0
0	2	924	400	160	1484	0	0	0
0	1	396	160	240	796	0	0	0
0	0	33	0	0	33	0	0	0
1	2	2376	2880	1200	6456	0	0	0
0	2	825	720	0	1545	0	0	0
0	1	660	420	0	1080	1	1	1	13	24	10
0	0	198	0	0	198	0	0	0					2014-11-26
1	2	462	1680	1200	3342	2	1	1	35	12	3060
0	2	297	5040	480	5817	1	1	1	13	12	24		2008-02-19
0	2	3564	1920	480	5964	0	0	1	1	0	0
0	2	2079	960	120	3159	0	0	0
0	0	198	240	0	438	0	0	0
0	1	396	600	0	996	0	0	0					2020-03-09
0	2	3465	240	160	3865	0	0	0				2015-12-29		67.7
0	1	462	120	120	702	0	0	0
0	1	346.5	240	160	746.5	0	0	0					2019-06-06
0	1	1155	0	0	1155	0	0	0
0	0	0	0	0	0	0	2	1	13	3060	0		2009-05-06
0	1	330	120	480	930	0	0	0
0	0	462	0	0	462	0	0	0
0	1	495	160	480	1135	0	0	0
2	2	0	0	1920	1920	0	0	0					2020-06-29
2	2	594	400	1920	2914	0	0	0
0	2	2772	420	480	3672	0	0	0
1	2	396	480	960	1836	0	0	0
0	2	4158	240	480	4878	1	1	1	13	10	10		2003-02-24
0	2	2970	1000	0	3970	0	0	0
0	2	1155	120	0	1275	0	0	0				2017-09-14		77.8
2	2	577.5	360	1680	2617.5	0	0	0
1	2	462	280	1120	1862	0	0	0
0	2	3564	2880	0	6444	0	0	0
0	2	1386	1200	0	2586	0	0	0
0	2	1386	40	0	1426	0	0	1	1	0	0
0	1	231	400	400	1031	0	0	0
1	2	2772	1440	1200	5412	0	0	0
2	2	2772	1680	2880	7332	0	0	0
2	2	462	400	1600	2462	0	0	0
0	1	132	800	240	1172	0	0	0
0	1	693	80	0	773	0	0	0					2014-03-05
1	2	4158	1680	720	6558	0	2	1	13	3060	0
0	0	264	320	0	584	0	0	0
0	2	264	900	120	1284	0	0	0					2015-04-13
0	1	396	540	160	1096	0	0	0					2013-12-12
0	0	33	80	80	193	0	0	0
0	2	594	720	160	1474	0	0	0
2	2	693	1200	1440	3333	0	0	0
1	2	1188	4320	960	6468	0	0	0
1	2	1386	840	960	3186	0	0	0
0	2	2376	1920	160	4456	0	0	0
2	2	693	840	1600	3133	0	0	0
0	2	1617	240	0	1857	0	0	0
1	2	396	600	960	1956	0	0	0
0	1	594	360	0	954	0	0	1	1	0	0
0	1	594	80	480	1154	0	0	0					1972-05-11
2	2	693	360	1920	2973	0	2	1	1	3060	0
0	1	693	200	160	1053	0	0	0					1986-04-03
1	1	99	0	600	699	0	0	0
0	0	165	400	0	565	2	2	1	1	1030	1030	2020-08-09		73.8
0	2	594	720	480	1794	0	0	0
0	2	4158	200	400	4758	0	0	0
0	1	330	200	480	1010	0	0	0
1	2	148.5	120	960	1228.5	0	0	0					2018-06-25
0	2	1386	720	480	2586	0	0	0				2022-11-01	2016-04-23	77.1
0	2	462	1680	240	2382	0	0	0
1	2	924	1200	960	3084	0	0	0				2014-03-19	2003-10-14	63.4
0	0	346.5	0	0	346.5	0	0	0				2022-10-31	2020-08-25	73.5
1	2	231	600	1200	2031	0	0	0
1	2	3564	960	960	5484	0	0	0
2	2	330	0	1440	1770	0	0	0
2	2	1056	1200	2880	5136	0	0	0
0	2	2079	600	0	2679	0	0	0
1	2	577.5	1200	1200	2977.5	0	0	0					2012-09-05
2	2	1386	2400	1920	5706	0	0	0
0	1	462	160	0	622	0	0	0					2016-01-05
1	2	1039.5	360	720	2119.5	0	0	0
2	2	2772	3360	6720	12852	0	0	0
0	0	231	0	0	231	0	0	0
2	2	4158	960	1920	7038	0	0	0
0	0	0	0	0	0	0	0	0
2	2	396	5040	1440	6876	0	0	0					2019-06-19
0	2	2079	240	480	2799	0	0	0
0	2	990	960	0	1950	0	0	0
2	2	1237.5	4480	1440	7157.5	0	0	0
0	2	1188	1680	0	2868	1	1	1	13	10	10
0	2	2772	960	0	3732	0	0	0
1	2	495	1680	1200	3375	0	0	0
0	1	99	720	0	819	0	0	0					2004-08-31
0	0	528	0	0	528	0	0	0
0	1	660	0	160	820	0	2	0	0	3060	0
0	0	396	0	0	396	0	0	0
0	2	2079	1800	320	4199	0	0	0
1	2	693	0	720	1413	0	0	0
0	2	693	360	160	1213	0	0	0
0	2	396	960	0	1356	0	0	0
0	1	693	240	0	933	0	1	1	1	10	0	2015-12-15		69.2
0	0	330	60	0	390	1	1	1	1	10	10
0	2	1386	120	400	1906	0	0	0
0	1	990	0	0	990	0	0	0					2012-03-08
0	0	264	240	0	504	0	0	1	13	0	0		2021-03-24
0	1	693	480	0	1173	0	0	0
2	2	924	840	1480	3244	0	0	0
0	2	2310	240	160	2710	0	0	0					2017-10-16
0	0	264	80	0	344	0	0	0
2	2	2376	3600	4320	10296	1	2	1	13	3060	46
0	1	198	240	480	918	0	0	0
1	2	4158	360	720	5238	0	0	0					2015-11-16
0	0	297	40	0	337	0	0	0					2016-09-28
0	0	165	320	0	485	0	0	0
0	2	2079	480	160	2719	0	0	0					2019-07-04
0	1	693	240	0	933	0	0	0
0	0	231	120	240	591	0	0	0
0	2	66	1200	0	1266	0	0	1	13	0	0
1	2	792	1440	600	2832	0	0	0
1	2	1386	600	720	2706	0	0	0
0	2	3564	4320	160	8044	0	0	0
2	2	1386	2400	2400	6186	0	0	0
1	2	462	480	720	1662	0	2	1	1	1030	0
0	1	462	360	0	822	0	0	0
1	2	198	480	720	1398	0	0	0					2007-06-15
0	0	99	40	0	139	0	0	0
0	2	2079	480	320	2879	0	0	0					2020-02-24
0	1	297	400	160	857	1	1	1	1	10	10
2	2	577.5	1440	1600	3617.5	0	0	0					2010-09-27
0	2	3927	200	160	4287	0	0	0					2017-02-17
2	2	198	5040	4800	10038	0	0	0					1995-05-30
2	2	924	3600	1920	6444	0	0	0
2	2	3564	4320	2880	10764	0	0	0					2019-06-17
2	2	1386	1260	1440	4086	0	0	0
0	0	99	40	0	139	0	0	0
1	2	1386	720	960	3066	0	0	0
1	2	742.5	360	720	1822.5	0	0	0
0	2	1980	360	240	2580	0	0	0					2015-06-22
1	2	2772	2400	960	6132	0	0	0
1	2	247.5	1680	720	2647.5	0	0	0
0	1	825	0	0	825	0	0	0					2012-09-19
2	2	1386	3360	1920	6666	0	0	0					2009-04-14
0	1	594	400	0	994	0	0	0
0	1	330	60	240	630	0	0	0
1	2	495	360	640	1495	0	0	0
1	2	330	720	960	2010	0	0	0
1	2	594	240	960	1794	0	0	0					2019-12-17
0	0	132	80	0	212	0	0	0					2020-11-26
0	2	330	960	480	1770	2	0	1	1	0	1030
0	2	2772	1200	120	4092	0	0	0
0	0	0	0	0	0	0	0	0
1	2	693	900	1080	2673	2	2	1	1	3060	3060
0	0	396	160	0	556	0	0	0
2	2	924	2400	5760	9084	0	0	0					2010-04-20
0	2	462	3600	80	4142	0	0	0
0	1	396	160	480	1036	0	0	0
0	1	693	240	0	933	0	0	0
0	0	462	40	0	502	0	1	1	13	10	0
0	2	1732.5	160	0	1892.5	0	0	0
0	2	693	360	480	1533	0	0	0
1	2	396	960	1080	2436	0	0	0
0	0	132	40	0	172	0	0	0
2	2	198	240	2560	2998	0	0	0
0	0	165	160	0	325	0	0	0
0	2	594	960	160	1714	0	0	0
0	1	297	0	320	617	0	0	0
0	1	99	840	0	939	0	0	1	13	0	0		2003-02-08
1	2	4158	2880	720	7758	0	0	0
0	2	594	980	480	2054	0	0	0					2014-01-08
0	1	0	1000	0	1000	0	0	0
0	2	594	240	480	1314	0	0	0
0	2	4158	840	0	4998	0	0	0
0	2	66	1200	0	1266	0	0	1	1	0	0
1	2	1039.5	840	840	2719.5	0	0	0
0	0	0	0	0	0	0	0	0					1990-02-13
0	2	594	720	0	1314	0	0	0				2016-04-01		60.1
0	1	247.5	360	0	607.5	0	0	0
0	0	165	360	0	525	0	0	0
1	2	4158	5040	1200	10398	0	0	0
0	0	148.5	120	80	348.5	0	0	0					2021-11-30
0	1	297	240	480	1017	0	0	0
0	0	148.5	180	240	568.5	0	0	0
1	2	1386	720	720	2826	0	0	0				2011-10-14	2010-11-03	61.7
0	2	693	2400	160	3253	0	1	1	13	10	0		2010-12-03
0	2	2772	240	240	3252	0	0	0
0	2	1386	0	0	1386	0	0	1	1	0	0
0	2	4158	5040	0	9198	0	0		912	0	0		2007-07-30
1	1	198	180	720	1098	2	2	1	1	1030	1030		2009-02-13
1	2	346.5	1680	720	2746.5	0	0	0				2020-12-22	2010-01-05	82.3
0	0	247.5	0	0	247.5	0	0	1	1	0	0
1	2	693	600	600	1893	0	0	0
2	2	330	540	1440	2310	0	0	0
1	2	495	1200	720	2415	0	0	0
2	2	693	840	4320	5853	0	0	0
0	0	165	240	160	565	0	0	0					2018-04-06
0	2	396	720	120	1236	0	0	0
0	1	924	240	0	1164	0	0	0
0	0	66	80	0	146	0	0	0
2	2	693	840	4000	5533	1	0	0	0	0	12
0	1	462	120	80	662	0	0	0
2	2	4158	1920	1920	7998	0	0	0					2018-07-30
0	0	330	0	0	330	0	0	0
2	2	1980	1920	1440	5340	0	0	0
0	0	247.5	300	0	547.5	0	0	0
0	0	49.5	120	0	169.5	0	0	0
0	2	693	2880	480	4053	0	0	0
0	0	0	0	0	0	0	0	0	0	0	0
2	2	1386	1680	1440	4506	0	0	0					2015-12-23
1	2	693	240	960	1893	0	0	0
0	0	132	240	120	492	0	0	0					1999-09-08
2	2	1848	1200	2400	5448	0	0	0
2	2	2376	2880	4800	10056	0	0	0
1	2	165	400	720	1285	0	0	0
0	2	2970	2400	0	5370	0	0	0
2	2	4158	1680	1440	7278	0	0	0
0	2	1188	300	0	1488	0	0	0
1	2	198	720	1200	2118	0	2	1	13	1030	0
2	2	495	240	1440	2175	0	0	0
0	0	165	160	160	485	0	0	0
0	0	198	240	80	518	0	0	0
0	1	99	180	480	759	0	0	0
2	2	330	1440	2400	4170	0	0	0					2018-05-08
1	2	990	2160	720	3870	0	0	0
0	2	1782	120	0	1902	0	0	0
0	0	198	400	0	598	0	1	0	0	10	0
0	0	0	0	0	0	0	0	0
2	2	2079	1920	1920	5919	0	0	0
1	2	2772	600	960	4332	0	0	0				2021-10-29		68.2
0	2	2772	560	0	3332	0	0	0
0	0	148.5	80	0	228.5	1	1	1	1	10	10		1975-12-02
1	2	693	600	960	2253	0	0	0					1996-12-03
1	2	2772	2880	960	6612	0	0	0				2011-04-27	2001-08-08	67.6
1	2	396	1680	720	2796	0	0	0
2	2	1386	1680	2880	5946	0	0	1	35	0	0
0	1	462	240	480	1182	0	0	0
0	0	148.5	200	120	468.5	0	0	0
0	2	4158	5040	160	9358	0	0	0
2	2	231	80	1440	1751	2	1	1	1	10	1030
0	1	165	200	400	765	0	0	0					2014-09-10
2	2	1386	5040	3360	9786	2	1	1	13	12	3060
1	2	495	200	800	1495	0	0	0
0	0	247.5	160	0	407.5	0	0	0
0	1	346.5	480	0	826.5	0	1	1	1	10	0	2019-04-29	2017-11-03	73.90000000000002
0	2	3465	160	0	3625	0	0	0
1	2	346.5	1200	960	2506.5	0	0	0
0	1	495	240	240	975	0	0	0					1993-05-20
0	1	247.5	400	0	647.5	0	0	0
1	2	1386	3000	1120	5506	1	2	1	13	3060	12
1	2	1386	360	720	2466	0	0	0					2008-01-14
1	2	594	600	960	2154	2	2	1	35	3060	1030
0	2	891	240	480	1611	0	0	0
0	0	231	200	0	431	0	0	0
0	1	594	480	0	1074	0	0	0
0	1	495	120	200	815	0	0	0
0	2	1386	840	0	2226	0	0	0					2001-03-30
0	2	1386	520	0	1906	0	0	0
0	1	693	0	0	693	0	0	0
0	1	445.5	480	0	925.5	0	0	0					2019-05-10
2	2	2079	1680	1920	5679	0	0	0
1	2	462	1200	600	2262	0	0	0
0	0	66	120	80	266	0	0	0
0	2	198	540	480	1218	0	0	0					2014-10-14
0	1	198	400	240	838	0	0	0
0	1	346.5	240	480	1066.5	0	0	0				2014-04-06	2011-04-15	73.7
2	2	462	1260	1920	3642	0	0	0
0	2	808.5	300	160	1268.5	0	0	0
0	1	396	240	80	716	0	0	0
0	2	1386	2400	160	3946	0	0	0
0	0	66	160	0	226	0	0	0
0	0	412.5	0	0	412.5	0	0	0
0	0	99	160	0	259	1	0	0	0	0	12		2021-12-21
0	2	693	720	320	1733	0	0	0
1	2	198	720	1200	2118	0	0	0
1	2	231	1200	720	2151	0	0	0
0	2	660	600	0	1260	0	0	0
0	0	264	0	0	264	0	0	0					2001-03-13
1	2	495	1200	960	2655	0	0	0					2001-05-22
0	2	4158	1440	360	5958	2	2	1	13	3060	1030
0	0	148.5	0	0	148.5	0	0	0					2014-09-25
0	1	396	320	480	1196	0	0	0
0	0	198	360	0	558	0	0	0
1	2	1501.5	2880	1080	5461.5	0	0	0
1	2	1039.5	240	800	2079.5	0	0	0
0	1	99	120	400	619	0	0	0
0	2	1848	120	0	1968	0	0	1	13	0	0
0	2	792	1200	0	1992	0	0	0					2015-10-01
0	0	462	0	0	462	0	0	0				2021-09-29	1996-03-15	72.90000000000002
1	2	594	1680	720	2994	0	0	0
2	2	693	1680	1440	3813	0	0	0
0	1	148.5	360	240	748.5	0	0	0
0	2	2772	1680	0	4452	0	0	0
2	2	924	0	2240	3164	0	0	0				2022-01-31		61.1
0	2	792	200	240	1232	0	2	1	35	1030	0	2017-10-02	2015-03-03	65
0	0	198	80	0	278	0	0	0
0	1	99	80	480	659	0	0	0					1990-04-02
2	2	924	1440	1600	3964	0	0	0
0	1	396	600	0	996	0	0	0
1	2	495	40	960	1495	0	0	0
0	0	99	360	0	459	1	1	1	1	10	10
0	1	181.5	480	400	1061.5	0	0	0
1	2	693	360	720	1773	0	0	0
0	1	924	240	0	1164	0	0	0					2002-09-16
0	0	330	0	0	330	0	0	0
2	2	2772	4320	2400	9492	0	0	0
0	1	297	420	240	957	0	0	0
0	1	577.5	40	440	1057.5	1	0	1	1	0	10
0	1	693	240	0	933	0	0	0					2017-08-17
0	0	462	80	0	542	0	0	0
0	0	330	0	0	330	0	0	0
1	2	297	360	720	1377	0	0	0
0	0	264	0	0	264	0	0	0
0	2	462	1200	160	1822	0	0	0					2015-06-19
2	2	148.5	80	2880	3108.5	0	0	0
1	2	792	3360	640	4792	2	2	1	13	3060	1030		1992-07-07
0	2	990	3360	160	4510	0	0	0
1	2	2376	2800	960	6136	0	0	0					2020-08-07
1	2	1188	1440	960	3588	0	0	0
0	1	1155	0	0	1155	0	0	0
0	1	396	240	480	1116	0	0	0
0	0	0	0	0	0	0	0	0					2016-01-04
0	0	396	0	0	396	0	0	0					2015-06-24
0	1	693	480	0	1173	0	0	0					2020-12-07
0	2	1980	360	240	2580	0	0	0
0	2	594	840	360	1794	0	0	0
0	0	297	0	0	297	0	0	0
0	2	2772	1680	0	4452	0	0	0
0	2	1980	480	320	2780	0	0	0
1	2	462	640	960	2062	0	0	0
0	2	924	120	400	1444	2	2	1	13	3060	3060
0	1	33	900	80	1013	0	0	0
0	2	2772	240	0	3012	0	0	0
2	2	3564	1440	1440	6444	0	0	0
0	1	396	480	0	876	0	0	0
0	0	495	40	0	535	0	0	0					2002-10-14
0	2	808.5	540	480	1828.5	0	0	0					2014-11-10
0	1	924	0	0	924	0	0	0
1	2	693	240	1080	2013	0	0	0
2	2	693	5040	1920	7653	0	0	0
0	2	264	3600	480	4344	0	0	0
0	0	0	0	0	0	0	0	0
0	1	198	240	400	838	0	0	0
0	2	1485	0	0	1485	0	0	1	1	0	0
0	0	198	80	0	278	0	0	0
0	0	198	180	160	538	0	0	0
2	2	4158	1680	3360	9198	0	0	0
0	0	346.5	240	0	586.5	0	0	0
0	1	66	240	480	786	0	0	0				2014-09-17	2010-12-06	65.40000000000002
0	2	4158	5040	320	9518	0	0	0
1	2	198	720	720	1638	0	0	0
0	1	577.5	500	0	1077.5	0	0	0
2	2	198	2160	1920	4278	0	0	0
0	2	264	2160	120	2544	0	0	0					2016-05-20
0	1	198	360	160	718	0	0	0
0	0	231	0	0	231	0	0	0					1985-12-17
2	2	1980	1200	2400	5580	0	0	0
1	2	792	480	1080	2352	0	0	0
0	1	99	180	360	639	0	0	0				2022-06-03	2020-07-10	59.9
2	2	990	1200	3200	5390	0	0	0
1	2	4158	3600	720	8478	2	1	1	35	12	3060	2019-03-05		60
1	2	660	240	640	1540	0	0	0					2006-02-08
0	1	297	360	480	1137	0	0	0
0	2	462	600	480	1542	1	2	1	35	1030	10
0	0	396	120	0	516	0	0	0
0	1	462	420	240	1122	0	0	0
0	2	1188	960	0	2148	0	0	0					2013-07-17
2	2	4158	3360	1920	9438	0	0	0
1	2	693	360	720	1773	0	0	0
0	1	1039.5	0	0	1039.5	0	2	1	13	1030	0
0	2	693	560	0	1253	0	0	0					2008-07-08
0	1	396	240	0	636	0	0	0
0	2	1386	240	480	2106	0	0	0
0	2	495	240	480	1215	0	0	0
2	2	693	1680	3360	5733	0	0	0
0	0	66	0	0	66	0	0	0
1	2	2079	400	800	3279	0	0	0
1	2	2079	1680	1200	4959	0	0	0					2005-06-28
0	2	462	1680	160	2302	0	0	0
0	0	99	80	0	179	0	0	0
1	2	1039.5	800	1200	3039.5	0	0	0
0	2	462	840	160	1462	0	0	0				2014-05-19		61.3
2	2	594	400	2880	3874	0	0	0					2009-07-30
2	2	792	960	1920	3672	0	1	1	13	12	0
2	2	2772	1200	1280	5252	0	2	1	13	1030	0
0	2	891	960	0	1851	0	0	0				2016-06-15	2004-07-17	74.8
0	1	1155	40	0	1195	0	1	1	13	10	0
1	2	0	540	1080	1620	0	0	0					2019-09-23
0	0	198	160	0	358	0	0	0					1998-05-22
0	2	1386	1440	0	2826	0	0	0				2022-09-04		83.1
0	1	462	120	160	742	0	0	0
0	0	0	240	240	480	0	0	0					2021-09-29
0	2	66	2400	0	2466	0	0	0
2	2	1039.5	160	1632	2831.5	0	0	0
2	2	2772	2400	2400	7572	0	0	0
0	0	297	40	0	337	0	0	0
0	1	198	640	0	838	0	0	0
0	2	4158	960	480	5598	0	0	0
0	2	825	400	0	1225	0	0	0
2	2	4158	5040	1440	10638	0	0	0
1	2	297	720	960	1977	0	0	0					2010-03-09
0	0	33	40	0	73	0	0	1	1	0	0
0	0	198	0	0	198	1	1	1	1	10	10		2003-11-25
2	2	346.5	3360	5760	9466.5	0	0	0
1	2	4158	2880	640	7678	0	0	0
0	2	462	3360	240	4062	0	0	0
0	1	231	240	360	831	0	1	1	13	10	0	2014-02-03	2010-08-18	54.6
0	0	495	0	0	495	0	0	0
2	2	132	800	1440	2372	0	0	0
0	2	594	1440	240	2274	0	1		79	10	0
2	2	1188	2880	4320	8388	0	2	1	13	3060	0	2018-01-02	2016-03-31	76.2
1	2	2772	2880	640	6292	0	0	0
0	2	132	5040	0	5172	0	1	1	13	10	0
0	0	462	0	0	462	0	0	0
2	2	1386	2520	2400	6306	2	1	1	35	12	1030		2007-09-27
0	0	132	160	0	292	0	0	0
1	2	990	720	720	2430	0	0	0					1994-12-19
1	2	792	1200	1200	3192	0	0	0					2010-10-22
2	2	2772	960	1920	5652	0	0	0
0	2	1386	960	320	2666	0	0	0
2	2	1386	3360	1440	6186	1	1	1	13	10	12
2	2	198	1080	1600	2878	0	0	0				2014-05-09	2010-07-01	71.2
0	1	462	400	160	1022	0	0	0					2018-09-17
0	2	2772	900	240	3912	0	0	0					2019-01-30
0	1	693	420	0	1113	1	1	1	1	10	10
0	2	2079	240	0	2319	0	0	0
0	2	1386	300	0	1686	0	0	0
0	2	693	720	400	1813	0	0	0
1	1	99	0	640	739	0	0	0
1	2	693	1200	720	2613	0	0	0
0	1	594	40	0	634	0	0	0
0	2	4158	3360	0	7518	0	0	0				2009-09-27		68.7
0	0	247.5	180	80	507.5	1	2	1	13	3060	10
2	2	297	360	1440	2097	0	0	0
0	2	594	360	480	1434	0	0	0
1	2	594	960	1200	2754	0	0	0					2008-07-18
2	2	396	160	1440	1996	0	0	0
2	2	4158	3600	2400	10158	0	0	0
1	2	594	5040	960	6594	0	0	0
0	0	148.5	80	0	228.5	0	0	0
1	2	495	960	800	2255	0	0	0				2019-03-04	2017-05-17	74.8
0	1	396	120	160	676	0	0	0
2	2	693	840	1680	3213	0	0	0
0	2	2079	1800	480	4359	0	0	0
0	2	924	720	320	1964	0	0	0
0	0	396	160	0	556	0	0	0
0	1	462	240	240	942	0	0	0				2021-08-15	2017-02-21	78.8
2	2	1386	5040	1920	8346	0	0	0
1	2	693	1200	640	2533	0	0	0
0	1	742.5	360	0	1102.5	1	2	1	13	1030	10		2016-05-09
2	2	1155	800	1800	3755	0	0	0
0	1	148.5	0	480	628.5	0	0	0					2008-10-09
1	2	594	180	640	1414	0	0	0
0	2	297	1280	480	2057	0	0	0
0	0	396	120	0	516	0	0	0
1	2	4158	1920	960	7038	0	0	0
0	0	99	0	0	99	0	0	0				2013-09-09	2013-05-17	49.4
0	1	1155	0	0	1155	0	0	0					2018-01-03
2	2	4158	5040	1440	10638	0	0	0
1	2	594	120	1080	1794	0	0	0
0	0	33	40	0	73	0	1	1	1	10	0
0	1	462	480	0	942	0	0	0
1	2	2079	1200	720	3999	0	0	0					2020-12-02
1	2	495	0	960	1455	0	0	0
0	2	1039.5	240	0	1279.5	0	0	0
2	2	4158	5040	6720	15918	0	0	0
0	0	0	80	320	400	0	0	0
0	1	396	360	0	756	0	0	0
0	1	594	80	0	674	0	0	0
0	2	3564	4320	160	8044	0	0	0					2018-04-27
0	1	148.5	420	120	688.5	0	0	0
0	2	1386	1680	0	3066	0	0	0					2013-04-17
0	2	924	280	80	1284	0	0	0
2	2	2079	320	1600	3999	0	0	0
0	2	1386	200	0	1586	0	0	0
1	2	4158	1440	960	6558	0	0	0
0	2	693	1120	360	2173	2	2	1	1	3060	1030
0	2	1386	0	0	1386	0	0	0
0	2	4158	1680	0	5838	0	0	0				2009-06-18		46
1	2	3465	1800	1200	6465	0	0	0					2015-02-04
0	0	594	0	0	594	0	0	0
0	2	990	240	0	1230	0	0	0				2016-08-03	1993-06-16	67.40000000000002
0	2	1386	120	0	1506	0	0	0
2	2	462	320	1280	2062	0	0	1	13	0	0
0	1	495	320	320	1135	0	0	0
0	2	1848	400	0	2248	0	0	0				2013-02-15	2012-01-05	64.5
0	1	924	240	0	1164	0	0	0
0	2	1155	420	400	1975	0	0	0
0	0	0	0	0	0	0	0	0
0	0	99	360	0	459	0	0	0
0	2	1732.5	480	0	2212.5	0	0	0
0	2	2772	400	320	3492	0	0	0
0	2	462	2520	0	2982	0	0	0
2	2	594	600	1800	2994	0	0	0
0	1	297	240	240	777	0	0	0
1	2	1188	960	960	3108	0	0	0
0	1	0	1200	0	1200	0	0	0
0	1	231	180	360	771	0	0	0				2020-11-15	2013-08-21	68.5
0	0	165	0	320	485	0	0	0				2017-10-11	2010-08-09	68
0	2	825	2400	0	3225	0	0	0
0	0	165	180	120	465	0	0	0
0	1	693	300	0	993	0	0	0					1980-05-08
2	2	1848	2240	1440	5528	0	0	0
0	0	247.5	60	0	307.5	0	0	0
0	0	132	0	0	132	0	0	0					2012-09-20
0	0	0	0	0	0	0	0	0
1	2	4158	1200	720	6078	0	0	0
0	2	2772	480	240	3492	0	0	0
1	2	693	400	1080	2173	2	2	1	1	1030	3060
1	2	2772	1440	1080	5292	0	0	0
0	2	1188	1680	0	2868	0	0	0
2	2	594	1920	1440	3954	1	2	1	57	3060	10
1	2	495	600	720	1815	0	0	0
0	1	495	120	80	695	0	0	0
1	2	346.5	120	960	1426.5	0	0	0
0	0	330	0	0	330	0	0	0
0	1	693	240	160	1093	0	0	0
0	2	990	360	0	1350	0	0	0
2	2	1386	1440	3360	6186	0	0	0
0	1	693	240	0	933	0	0	0					2018-11-15
1	2	346.5	0	960	1306.5	0	0	0
0	2	1155	320	480	1955	0	0	0
0	2	2079	840	80	2999	0	0	0
0	1	247.5	480	120	847.5	0	0	0
1	2	792	1800	1200	3792	0	0	0
1	2	1386	360	720	2466	0	0	0
2	2	1782	960	1920	4662	0	0	0				2020-07-19		65.6
0	1	924	0	240	1164	0	0	0
0	2	396	1120	320	1836	0	0	0					2011-11-18
0	0	330	240	0	570	0	0	0
2	2	396	600	1920	2916	0	0	0
0	0	330	120	0	450	0	0	0	0	0	0
0	0	0	0	0	0	1	1	1	1	10	10
0	1	396	360	160	916	0	0	0
0	2	330	720	480	1530	0	0	0
2	2	594	1440	2880	4914	2	2	1	1	3060	3060
0	0	346.5	0	0	346.5	0	1	0	0	10	0
0	0	330	40	0	370	0	0	0
0	2	1386	1680	320	3386	0	0	0
1	2	462	120	960	1542	0	0	0
0	1	693	480	0	1173	0	0	0				2010-07-28	2006-04-12	65.3
0	2	2079	1680	240	3999	0	0	0					2013-06-21
0	2	1386	560	400	2346	0	0	0
0	2	1386	720	240	2346	0	0	0
0	1	231	240	480	951	0	0	0
1	2	1386	480	960	2826	0	0	0
0	2	4158	0	0	4158	0	2	1	35	3060	0	2021-12-12		71
0	2	4158	1680	240	6078	0	0	0
1	2	2079	600	640	3319	0	0	0
0	1	264	600	160	1024	1	2	1	1	3060	12
0	2	693	840	160	1693	0	0	0
0	0	66	80	0	146	0	0	0
0	1	693	80	0	773	0	0	0
0	1	990	0	0	990	0	0	0
0	0	231	0	0	231	0	0	1	13	0	0
0	2	1782	1080	160	3022	0	0	0
2	2	66	300	1400	1766	0	0	0
0	2	693	1440	240	2373	2	1	1	13	10	1030		2013-07-29
0	0	148.5	0	0	148.5	0	0	1	1	0	0
0	1	594	240	360	1194	0	0	0
2	2	165	160	2880	3205	0	0	0
1	2	924	960	640	2524	0	0	0
0	0	165	280	0	445	0	2	1	1	1030	0
0	1	990	80	0	1070	0	0	0
0	2	462	800	320	1582	0	0	0
2	2	1386	720	1440	3546	0	0	0
0	0	297	80	0	377	0	0	0
2	2	1386	1680	3360	6426	0	0	0				2018-12-06	2013-05-09	74.6
0	0	0	0	0	0	0	0	0
2	2	2772	3360	3840	9972	0	0	0
0	0	66	0	0	66	0	0	0
0	2	577.5	1200	0	1777.5	0	0	0
0	2	924	1120	0	2044	1	2	1	13	3060	10
0	1	924	120	0	1044	0	0	0				2021-09-29		70
2	2	1617	560	2400	4577	0	0	0
1	2	594	280	640	1514	0	0	0				2017-12-31	2016-06-28	72.2
2	2	297	720	1920	2937	0	0	0
0	0	99	40	80	219	0	0	0					2004-09-10
2	2	247.5	1800	3600	5647.5	0	0	0
0	1	462	300	0	762	0	0	0
0	2	693	360	480	1533	0	0	0					1989-05-10
0	0	495	0	0	495	0	0	0
0	0	0	0	0	0	0	0	0				2022-10-11		75
0	1	396	800	0	1196	0	0	0				2018-10-28	2017-09-06	72.3
1	2	693	1200	800	2693	0	0	0
2	2	231	5040	2880	8151	2	2	1	13	3060	3060		2016-11-23
1	2	330	320	960	1610	0	0	0
0	1	330	360	480	1170	0	0	0				2012-12-31	2008-10-03	70.7
0	0	165	240	0	405	0	1	1	1	10	0
0	0	99	0	0	99	0	0	0
0	1	462	120	160	742	0	0	0
1	2	1386	5040	720	7146	0	0	0					1987-11-04
0	1	495	40	320	855	0	0	0
0	1	462	240	320	1022	0	0		79	0	0
2	2	1782	360	1440	3582	1	2	1	13	1030	10
0	2	4158	4320	160	8638	0	0	0
0	2	1980	3360	0	5340	0	0	0					2004-09-17
0	2	693	480	320	1493	0	0	0
0	2	1386	120	320	1826	0	0	0					1997-01-30
1	2	297	720	600	1617	0	0	0
0	0	264	160	160	584	0	0	0					2010-06-14
0	2	1386	3360	160	4906	0	0	0
0	0	66	0	0	66	0	1	1	1	10	0
1	2	264	160	960	1384	0	0	1	1	0	0
1	2	693	1200	800	2693	0	0	0
0	2	693	560	560	1813	0	0	0
0	2	1732.5	960	320	3012.5	0	0	0
1	2	1188	180	640	2008	0	0	0
0	2	1188	1920	120	3228	0	2	1	1	1030	0	2018-01-24	2000-04-05	70.5
1	2	3465	2520	960	6945	0	0	0					2013-01-29
2	2	1584	5040	2880	9504	0	0	0				2020-03-20	1997-08-04	78.8
0	1	495	360	320	1175	0	0	0
0	2	4158	5040	0	9198	0	0	0
1	2	148.5	240	960	1348.5	0	0	0
1	2	198	600	720	1518	0	0	0
2	2	2970	3600	7200	13770	0	0	0
0	0	148.5	0	0	148.5	0	0	0
2	2	2079	2520	1920	6519	1	2	1	13	1030	10
0	0	99	0	0	99	0	0	0
0	1	693	160	160	1013	1	1	1	1	10	10
2	2	2772	5040	1680	9492	0	0	0
0	0	99	80	240	419	0	0	0
0	2	396	480	480	1356	0	0	0					2017-12-20
0	2	1039.5	560	0	1599.5	0	0	1	13	0	0
0	2	1980	320	0	2300	0	0	0
0	0	148.5	80	160	388.5	0	0	0
0	2	2376	1200	240	3816	0	0	0
1	2	1039.5	960	960	2959.5	0	0	0					1993-06-23
0	1	693	240	0	933	0	0	0
0	1	247.5	560	240	1047.5	0	0	0					2013-10-18
0	2	4158	3360	400	7918	0	0	0
1	2	1386	1200	1200	3786	0	0	0
1	2	247.5	80	960	1287.5	0	0	0
1	2	1386	3360	800	5546	0	0	0
0	2	1320	200	0	1520	0	0	0					1995-02-17
2	2	1386	1920	1440	4746	0	0	0					2014-03-25
0	0	198	240	80	518	0	0	0
1	2	808.5	80	960	1848.5	0	0	0
0	0	264	200	0	464	0	0	0					1992-09-24
1	2	1039.5	720	720	2479.5	0	0	0
0	0	132	160	0	292	0	0	0				2016-11-01		73.5
0	2	1732.5	1080	480	3292.5	0	0	0
0	0	49.5	200	0	249.5	0	0	0					2019-10-01
2	2	1386	1200	2400	4986	2	2	1	13	3060	3060
2	2	495	960	1920	3375	0	0	0
0	1	693	300	0	993	0	0	0					2001-01-12
2	2	1039.5	360	1920	3319.5	0	0	0
1	2	2079	720	720	3519	0	0	0
1	2	594	360	960	1914	0	0	0
0	1	462	240	0	702	0	0	0
1	2	693	480	720	1893	0	0	0
2	2	2772	1440	2880	7092	1	1	1	13	12	12		2019-10-29
1	2	4158	3600	800	8558	0	0	0					2015-12-21
1	2	495	360	960	1815	0	1	1	1	12	0
0	2	1980	1600	240	3820	0	0	0
0	0	66	0	0	66	0	0	0
0	0	99	160	240	499	0	0	0				2016-09-24	2015-01-09	77.3
0	2	462	560	240	1262	1	1	1	1	10	10
2	2	247.5	1200	1440	2887.5	0	0	0
0	0	495	0	0	495	0	0	0
0	2	1386	960	0	2346	0	0	0					1989-09-19
2	2	594	3600	7200	11394	0	0	0
0	0	198	360	0	558	0	0	0
2	2	924	960	1280	3164	0	0	0
0	2	247.5	2400	480	3127.5	0	0	0
0	0	66	80	160	306	0	0	0
0	1	297	480	0	777	0	0	0
1	2	2079	1080	720	3879	2	2	1	13	3060	3060
0	0	264	0	0	264	0	0	0
0	0	396	180	0	576	0	0	0					2012-11-27
0	0	0	0	0	0	0	0	0
0	1	396	200	80	676	0	0	0
0	2	3564	2400	80	6044	0	0	0
0	0	198	240	80	518	0	0	0
2	2	577.5	2160	5040	7777.5	0	0	0	0	0	0
0	1	148.5	360	480	988.5	0	0	0
2	2	4158	4320	1920	10398	0	0	0
0	1	693	120	0	813	0	0	0
0	2	1848	1680	0	3528	0	0	0
0	2	924	720	0	1644	0	0	0				2010-03-05	2010-01-13	62.6
0	1	495	480	0	975	0	0	0					2014-08-29
0	1	247.5	400	240	887.5	0	0	0
1	2	2376	4320	960	7656	0	1	1	35	12	0
0	2	330	1200	0	1530	0	0	0
1	2	2079	480	960	3519	0	0	0
0	1	247.5	120	240	607.5	0	0	0
1	2	2970	360	960	4290	0	0	0					2008-05-14
0	2	4158	3600	0	7758	0	0	0
0	1	693	120	0	813	0	0	0				2011-12-03		70.40000000000002
0	1	462	300	160	922	0	0	0
0	1	1039.5	160	0	1199.5	1	2	1	13	3060	10
0	0	0	0	0	0	0	0	0
0	0	264	160	120	544	0	0	0
0	0	0	0	288	288	0	0	0
0	2	148.5	1440	480	2068.5	0	0	0					2014-07-09
1	2	2772	840	1120	4732	0	0	0
0	2	924	360	240	1524	0	1	1	13	10	0		2012-06-25
0	2	495	720	240	1455	0	0	0				2022-11-21		76.1
2	2	2310	1440	1920	5670	0	0	0
0	1	693	320	0	1013	0	0	0
2	2	2772	1920	1920	6612	0	0	0
0	2	693	720	0	1413	0	1	1	13	12	0
0	1	264	240	400	904	0	0	0
0	1	346.5	280	0	626.5	0	0	0				2019-03-28	1993-10-28	76.8
0	2	1782	160	160	2102	0	0	1	1	0	0
0	0	264	0	0	264	0	0	0
2	2	990	3360	3360	7710	0	0	0					2010-11-10
1	2	693	800	720	2213	0	0	0
2	2	4158	960	1440	6558	0	0	0
0	1	1039.5	0	0	1039.5	0	0	0
1	2	924	3600	1200	5724	0	0	0					2013-12-09
0	2	462	480	480	1422	0	0	0
1	2	2772	1200	960	4932	0	0	0
1	2	4158	5040	640	9838	0	0	0
0	1	495	240	160	895	0	0	0
0	0	66	360	0	426	0	0	0
0	2	2310	3360	0	5670	0	0	0
0	0	148.5	80	0	228.5	0	0	0					2004-08-23
0	2	577.5	480	480	1537.5	0	0	0					2014-08-18
1	2	3564	4320	960	8844	1	1		912	46	10
0	2	247.5	560	480	1287.5	0	0	0					2016-12-01
1	2	495	600	1080	2175	0	0	0
0	2	330	1440	240	2010	0	0	0
0	1	297	240	480	1017	0	0	0					2017-09-01
0	1	924	0	0	924	0	0	0
0	2	330	540	480	1350	1	2	1	13	3060	10
1	2	297	480	720	1497	0	0	0
0	0	99	420	0	519	1	2	1	13	3060	10
0	0	132	80	240	452	0	0	1	1	0	0
0	1	594	60	0	654	0	0	0
2	2	462	840	1440	2742	0	0	0
0	2	1386	360	80	1826	0	0	0					2000-01-05
0	2	693	840	160	1693	0	0	0
0	2	264	2520	0	2784	0	0	0
0	0	132	320	0	452	0	0	0
0	2	990	3600	0	4590	0	2	1	57	1030	0		2006-06-06
0	1	132	200	360	692	0	0	0					2004-03-22
0	1	693	120	240	1053	0	0	0
1	2	2772	1440	720	4932	0	2	1	35	3060	0
1	2	330	700	800	1830	0	0	0
0	2	1386	1400	240	3026	2	2	1	1	1030	1030
2	2	0	1260	2880	4140	0	0	0
0	2	594	800	240	1634	0	0	0
2	2	3564	2880	2880	9324	0	0	0
2	2	2772	320	1440	4532	0	0	0
2	2	660	3600	2880	7140	0	0	1	1	0	0
0	0	49.5	80	160	289.5	0	0	0
0	0	198	0	0	198	0	0	0
2	2	330	240	1440	2010	0	0	0
0	1	198	480	80	758	0	0	0
0	0	495	0	0	495	0	0	0
0	2	1732.5	5040	360	7132.5	0	0	0
0	2	577.5	1680	240	2497.5	0	0	0
1	1	49.5	160	720	929.5	0	1	1	13	10	0		2016-10-18
0	2	1039.5	600	480	2119.5	0	0	0					1994-05-31
0	2	2079	180	0	2259	1	1	1	13	10	10
1	2	1155	1440	960	3555	0	0	0
0	0	247.5	300	0	547.5	0	0	0
1	2	1386	3600	640	5626	0	0	0
0	1	198	240	480	918	0	2	1	1	3060	0
0	2	1848	160	0	2008	0	0	0
0	0	198	0	0	198	0	1	1	1	10	0		2010-03-24
2	2	330	120	2160	2610	0	0	0
2	2	4158	2880	2400	9438	2	1	1	1	12	3060		2002-08-06
0	2	1386	1200	0	2586	0	0	0
0	2	693	720	320	1733	0	0	0
0	2	2376	960	480	3816	0	0	0					2019-03-12
0	2	4158	2520	480	7158	0	2	1	57	3060	0
2	2	1386	1200	1800	4386	0	0	0
0	0	330	120	0	450	0	0	0					2015-06-03
1	2	330	160	960	1450	0	0	0
0	0	165	180	240	585	0	0	0
0	2	2772	2880	480	6132	0	0	0
2	2	2772	5040	6720	14532	0	0	0
0	2	792	480	0	1272	0	0	1	35	0	0		2004-09-28
0	2	1386	120	0	1506	0	0	0
0	0	99	40	0	139	0	1	1	1	10	0
2	2	462	1680	1600	3742	2	2	1	1	1030	3060
2	2	330	1400	1440	3170	0	0	0					2009-12-08
0	1	346.5	504	240	1090.5	0	0	0					2010-01-26
1	2	924	360	640	1924	0	0	0
1	2	1039.5	480	960	2479.5	0	0	0					2021-07-29
2	2	1386	1680	4320	7386	0	0	0					1995-10-16
0	1	1089	0	0	1089	0	0	0
1	2	247.5	300	720	1267.5	0	0	0
2	2	264	240	1920	2424	0	0	0
0	0	148.5	120	0	268.5	0	1	1	35	10	0		2005-12-13
0	1	792	80	80	952	0	0	0
0	0	99	80	160	339	0	0	0
0	2	594	480	480	1554	0	0	0
1	2	330	420	960	1710	0	0	0					2016-09-05
0	2	1039.5	720	0	1759.5	0	0	0					2001-07-19
0	0	99	0	0	99	0	0	0					2017-06-27
0	1	462	480	0	942	0	0	0
0	2	693	240	480	1413	0	0	0
0	1	577.5	240	0	817.5	0	0	0
0	2	1386	280	0	1666	2	2	1	1	3060	3060
0	1	495	500	0	995	0	0	0
1	1	0	0	960	960	0	0	0
1	2	462	560	840	1862	0	0	0
0	0	198	160	0	358	0	0	0
1	2	1386	480	960	2826	0	0	0
0	0	66	320	160	546	0	0	0
0	0	198	0	0	198	0	0	0				2016-04-13	2015-05-05	73.3
0	2	990	3360	240	4590	0	0	0					1985-01-24
0	2	462	360	480	1302	0	0	0
0	0	148.5	80	0	228.5	0	0	0
0	2	693	2880	0	3573	2	2	1	57	1030	1030	2022-04-16	2005-06-17	76.8
0	0	330	160	0	490	0	0	0
0	0	198	160	0	358	0	0	0
0	0	66	0	0	66	0	0	0				2011-04-08		68.2
0	1	462	480	240	1182	0	0	0					2015-11-05
0	0	297	200	0	497	0	0	0
0	2	1188	5040	0	6228	0	0	0					2020-10-17
0	2	693	480	560	1733	0	0	0				2019-10-05	2013-03-08	80.1
0	0	99	240	160	499	0	0	0
0	2	990	480	0	1470	0	0	0
0	0	148.5	180	0	328.5	0	2	1	1	1030	0
1	2	330	800	800	1930	0	0	0
0	2	1155	840	0	1995	0	0	0					2008-06-23
0	1	0	840	0	840	0	0	0					1993-01-27
0	1	297	200	160	657	0	1	1	13	10	0
0	1	396	180	240	816	0	0	0					2009-09-04
1	2	693	1200	960	2853	0	0	0
1	2	594	560	720	1874	0	0	0
2	2	297	720	2880	3897	0	0	0
0	2	1188	3360	240	4788	0	0	0
1	2	1188	2160	720	4068	0	0	0
0	1	247.5	120	240	607.5	0	0	0
0	2	693	1680	0	2373	0	0	0					2009-11-30
0	2	990	1200	160	2350	0	0	0
0	1	0	840	160	1000	0	0	0
0	2	693	1080	0	1773	0	0	0
0	0	594	0	0	594	0	0	0
0	2	2772	1440	240	4452	0	0	0				2017-11-29		65.5
0	1	594	240	320	1154	0	0	0					1996-12-23
0	1	924	40	0	964	0	0	0					1994-03-16
2	2	2970	960	1440	5370	2	1	1	35	10	1030
0	1	264	720	0	984	0	0	0
1	2	2772	1680	720	5172	0	0	0
0	2	3465	1440	0	4905	0	0	0
1	2	990	720	720	2430	0	0	0
1	2	891	960	640	2491	0	0	0
2	2	0	600	2400	3000	0	0	0
0	2	396	720	240	1356	0	0	0
2	2	2079	2520	2400	6999	0	0	0
0	1	577.5	200	80	857.5	0	0	0					2008-01-21
2	2	1386	1680	1920	4986	0	0	0					2017-02-22
0	2	165	1440	0	1605	0	0	0					2018-10-08
0	2	297	720	240	1257	0	0	0
0	1	742.5	120	120	982.5	0	0	0
0	2	1485	300	160	1945	0	0	0
0	1	594	180	320	1094	0	0	0
0	2	4158	5040	0	9198	0	1	1	35	10	0
0	0	0	0	0	0	0	0	0				2010-11-16	1997-11-12	51.6
0	0	267.3	0	0	267.3	0	0	0					2005-11-14
1	2	247.5	1200	960	2407.5	1	1	1	35	10	10
0	0	66	120	160	346	0	0	0
2	2	1386	1200	2400	4986	0	0	0
0	2	1386	3360	240	4986	0	0	0
0	1	99	540	480	1119	0	0	0
0	2	330	1680	0	2010	0	0	0
0	2	1584	240	160	1984	0	0	0					2007-05-17
0	1	330	160	160	650	0	0	0
1	2	1732.5	3360	720	5812.5	0	0	0
0	2	1386	240	160	1786	0	0	0
1	2	198	120	960	1278	2	1	1	1	10	3060
0	1	132	480	480	1092	0	0	0
0	2	990	360	0	1350	0	0	0
0	2	1188	120	0	1308	0	0	0					2017-04-19
1	2	924	540	1080	2544	0	0	0
0	0	33	280	0	313	0	0	0
0	0	198	0	0	198	0	0	0
0	2	2079	1200	480	3759	0	0	0
0	0	264	0	0	264	0	2	1	1	1030	0		2018-02-13
0	1	693	0	0	693	0	0	0
0	2	4158	1200	160	5518	0	0	0
0	1	495	120	240	855	0	0	0					1990-01-18
2	2	594	0	1440	2034	0	0	0
1	2	693	0	960	1653	0	0	1	1	0	0
0	2	2376	240	80	2696	2	1	1	13	10	1030
0	1	594	160	80	834	0	0	0
1	2	924	1080	960	2964	0	0	0
1	2	4158	1680	600	6438	0	0	0
0	0	198	0	0	198	0	0	0					2017-09-12
0	2	1386	360	0	1746	0	0	0
1	2	2970	1200	1080	5250	0	0	0
0	2	1155	200	0	1355	0	1	1	13	10	0
0	2	4158	5040	320	9518	0	0	0
0	2	323.4	760	480	1563.4	0	0	0					2017-04-06
2	2	2079	840	1280	4199	0	0	0
2	2	2772	2400	2400	7572	0	0	0
2	2	4158	3360	3600	11118	0	0	0
2	2	495	1200	2400	4095	0	0	0
0	1	924	0	0	924	0	0	0
1	2	198	720	840	1758	0	0	0
2	2	346.5	400	4800	5546.5	0	0	0
2	2	924	0	1600	2524	0	0	0
0	0	264	240	0	504	0	0	0
0	2	4158	400	480	5038	0	0	0
1	2	594	240	960	1794	0	0	0
0	2	2079	0	0	2079	0	0	0
0	2	693	360	240	1293	0	2	0	0	1030	0
0	0	264	240	0	504	0	0	0					2016-05-31
0	0	0	0	0	0	0	0	0
0	2	2772	1440	0	4212	0	0	0
0	2	1039.5	240	0	1279.5	0	0	0				2017-02-21	2008-12-29	67.1
0	2	990	1200	0	2190	0	0	0
0	2	2079	560	240	2879	2	1	1	13	24	1030
1	2	693	240	600	1533	0	0	1	1	0	0
0	2	1188	120	0	1308	0	0	0
0	2	495	600	320	1415	0	0	0
0	0	0	0	0	0	0	0	0
0	0	66	200	0	266	0	0	0
0	2	792	720	160	1672	0	0	0
0	1	495	80	160	735	0	0	0					2009-07-03
0	0	396	40	80	516	0	0	0
0	2	1386	1200	320	2906	0	0	0				2017-03-22		76.5
1	2	970.2	900	1080	2950.2	0	0	0
0	1	165	600	240	1005	0	0	0					1986-09-26
0	0	132	120	0	252	0	0	0					2017-04-18
0	0	33	200	0	233	0	0	0
1	2	693	840	1080	2613	0	0	0
0	2	742.5	720	480	1942.5	0	0	0
0	0	495	0	0	495	0	2	1	13	1030	0
0	1	1039.5	0	0	1039.5	0	0	0
1	2	330	1200	640	2170	0	0	0
1	2	1386	600	960	2946	0	0	0					2008-06-09
0	1	99	240	480	819	0	0	0					1989-02-15
0	2	1155	1260	0	2415	1	1	1	57	24	10
0	2	198	1200	0	1398	0	0	1	1	0	0		2015-11-24
0	1	924	160	0	1084	0	0	0
0	2	2376	0	0	2376	0	0	0
0	0	198	40	80	318	0	0	0					2020-04-23
0	0	594	0	0	594	0	0	0					2019-05-10
0	1	148.5	700	0	848.5	0	0	0				2019-06-08		72.5
1	2	330	420	720	1470	0	0	0					2021-01-15
0	2	2541	240	0	2781	0	0	0					2019-02-01
1	2	990	1080	720	2790	0	0	0
0	0	66	0	0	66	0	0	0
2	2	3564	4320	2160	10044	0	0	0
2	2	594	2400	1920	4914	0	0	0					1998-10-21
0	1	66	800	0	866	0	0	0
0	1	264	80	320	664	0	0	0
0	1	264	80	480	824	0	0	0					2015-12-01
0	0	99	0	0	99	0	0	0
1	2	594	900	720	2214	1	2	1	13	1030	10
0	1	247.5	600	240	1087.5	0	0	0
2	2	2079	2400	3840	8319	0	0	0
0	2	594	360	360	1314	0	0	0
0	2	1386	0	0	1386	1	1	1	35	10	10
0	1	693	400	80	1173	0	0	0
0	1	693	360	0	1053	0	1	1	13	12	0
1	2	1386	560	640	2586	0	0	0					2012-08-01
0	2	1617	600	0	2217	0	0	0
1	2	2079	360	840	3279	0	0	0
1	2	1039.5	960	1200	3199.5	0	0	0
1	2	231	400	720	1351	0	0	0					2013-11-12
2	2	1386	1680	3360	6426	0	0	0	0	0	0
1	2	1386	360	720	2466	0	0	0
2	2	1386	3600	2880	7866	0	0	0
2	2	1782	2880	1440	6102	0	0	0
0	1	594	80	80	754	0	0	0
0	2	693	360	480	1533	0	0	0
2	2	1386	800	2160	4346	0	0	0					1997-06-25
1	2	132	240	960	1332	0	0	1	1	0	0
0	1	462	240	0	702	0	0	0
2	2	396	1680	1800	3876	0	0	0
0	1	990	60	0	1050	0	0	0
1	2	1386	80	960	2426	0	0	0					2020-05-26
0	2	1386	0	0	1386	0	0	0
2	2	1386	3360	1680	6426	0	0	0				2014-01-24	2013-12-31	67.5
0	0	495	40	0	535	0	0	0					2019-10-03
0	1	693	400	0	1093	0	0	0					2020-03-16
0	1	594	80	80	754	0	1	1	13	12	0
0	1	660	320	160	1140	0	0	0
0	2	2376	2400	0	4776	0	0	0
0	0	132	0	0	132	0	0	0
0	2	924	320	0	1244	1	1	1	13	10	10
0	2	4158	1200	0	5358	0	0	0
0	1	198	180	480	858	0	0	0
0	2	1386	840	480	2706	0	0	0					2015-11-09
0	2	396	1440	0	1836	0	0	0				2013-06-04		59.6
1	2	1039.5	5040	960	7039.5	2	1	1	13	12	1030		1998-09-21
1	2	1188	960	960	3108	0	0	0
2	2	4158	3360	6720	14238	1	2	1	13	1030	12
0	1	462	180	480	1122	0	0	0					2014-12-01
1	2	330	480	1080	1890	0	0	0
0	0	49.5	0	0	49.5	0	0	0
0	0	0	0	0	0	0	0	0
0	0	0	0	0	0	0	0	0
0	0	264	0	0	264	0	0	0				2016-01-03	2012-08-14	73.40000000000002
0	2	3564	2160	480	6204	0	0	0
2	2	1980	3360	1440	6780	1	2	1	13	1030	12
2	2	2970	1200	7200	11370	0	0	0					2020-12-02
1	2	891	900	960	2751	0	0	0					2006-01-27
0	1	264	276	120	660	0	0	0					2009-07-28
2	2	148.5	720	3600	4468.5	0	0	0
0	1	297	540	0	837	0	0	0
0	1	396	240	480	1116	0	0	0					2011-10-05
2	2	2310	2520	2160	6990	0	0	0					2018-11-27
0	2	693	2400	0	3093	0	0	0
0	0	99	160	0	259	0	0	0
0	2	1188	840	0	2028	0	0	0
2	2	445.5	720	1440	2605.5	0	0	0					1998-08-18
2	2	528	720	1440	2688	0	0	0
0	1	462	240	0	702	0	0	0
1	2	990	1680	720	3390	0	0	0
0	0	148.5	160	80	388.5	0	0	0					1995-04-26
0	1	594	480	0	1074	0	0	0
0	1	1039.5	80	0	1119.5	0	0	0
0	2	1386	960	0	2346	0	0	0
0	2	1782	2160	0	3942	0	0	0
2	2	1848	960	1440	4248	0	1	1	1	12	0		1999-08-31
2	2	148.5	240	1440	1828.5	1	0	1	1	0	10
1	2	1039.5	2240	800	4079.5	2	1	1	13	12	1030
0	1	1039.5	0	0	1039.5	0	0	0
0	0	297	0	0	297	0	0	0
1	2	693	600	960	2253	2	1	1	35	12	1030
0	2	693	240	480	1413	0	0	0
0	2	693	960	120	1773	2	2	1	13	1030	1030	2018-06-18		71.40000000000002
0	0	247.5	0	0	247.5	0	0	0
2	2	297	360	1800	2457	0	0	0
0	0	198	60	320	578	2	2	1	1	1030	1030
0	2	2772	1680	0	4452	0	0	0					2004-05-06
0	0	594	0	0	594	0	0	0
0	2	1386	5040	0	6426	0	0	0
1	2	132	1200	960	2292	0	0	0
0	2	742.5	720	0	1462.5	1	2	1	35	3060	12		2001-08-15
0	0	99	0	0	99	0	0	0
2	2	693	960	1920	3573	0	0	0					1987-08-03
0	1	297	240	480	1017	0	0	0					2019-01-21
1	2	1386	1200	960	3546	0	0	0
0	2	924	80	480	1484	0	0	0
0	2	792	200	400	1392	0	0	0
0	1	462	240	0	702	0	0	0				2010-03-21	2008-11-05	56.5
0	1	264	440	80	784	0	0	0					2021-07-01
1	2	1617	1960	840	4417	2	2	1	13	3060	1030	2015-06-04	2012-01-16	72.6
0	2	346.5	1440	480	2266.5	0	0	0
0	1	1039.5	80	0	1119.5	0	0	0
0	0	66	60	160	286	0	0	0					2007-03-14
0	2	792	1200	0	1992	0	0	0
0	0	132	80	80	292	0	0	0					2003-03-24
2	2	297	720	1920	2937	1	1	1	35	12	24
1	2	264	320	960	1544	0	0	0
1	2	1386	160	960	2506	0	0	0
1	2	924	500	800	2224	0	0	0					2016-05-26
0	0	0	0	0	0	0	0	0				2012-09-30		61.2
2	2	462	840	1920	3222	0	0	0
0	1	165	240	240	645	0	0	0					1995-06-30
0	2	2376	2880	0	5256	0	0	0
0	1	742.5	0	0	742.5	0	0	0
0	2	1782	0	0	1782	0	0	0
0	2	792	560	160	1512	0	0	0				2019-01-22	2014-01-15	66.8
2	2	346.5	1120	1440	2906.5	0	0	0
2	2	4158	5040	6720	15918	1	1	1	57	24	12	2018-10-31	2017-08-11	68.3
0	1	825	160	0	985	0	0	0
0	1	495	240	0	735	0	0	0
0	0	132	440	0	572	0	0	0
2	2	4158	960	1440	6558	0	0	0
0	2	891	480	0	1371	0	0	0
2	2	924	900	1800	3624	0	0	0
1	2	693	840	840	2373	0	2	1	1	3060	0
0	2	1039.5	1680	0	2719.5	0	0	0
0	2	1386	2520	0	3906	0	0	0
0	1	594	240	0	834	0	0	0
1	2	2772	1200	720	4692	0	0	0
0	2	330	560	480	1370	0	0	0
0	2	330	2400	0	2730	0	0	0
0	1	346.5	300	0	646.5	0	0	0
0	0	247.5	240	0	487.5	0	0	0
0	1	990	0	0	990	0	0	0				2021-07-03		68.90000000000002
0	0	247.5	120	0	367.5	1	1	1	1	10	10		2012-08-15
0	1	396	180	320	896	0	0	0
1	2	4158	900	1080	6138	0	2	1	13	1030	0
2	2	1386	3600	2400	7386	0	0	0					1986-11-04
0	0	99	0	0	99	0	0	0				2017-08-26	2015-06-10	68.40000000000002
0	2	1386	0	0	1386	0	0	0					1996-07-18
1	2	231	480	640	1351	0	0	0				2011-01-10		63.3
2	2	1386	5040	7200	13626	0	0	0
1	2	693	3360	960	5013	0	0	0
0	1	66	240	480	786	0	0	0
0	2	1386	1440	320	3146	0	0	0				2022-10-13	2015-11-24	83.40000000000002
2	2	198	720	1920	2838	0	0	0
2	2	792	240	1680	2712	0	0	0
1	1	99	120	720	939	0	0	0
0	1	264	160	240	664	0	0	0
1	2	495	360	640	1495	0	0	0
1	2	247.5	720	1080	2047.5	2	2	1	1	3060	3060
0	1	330	180	480	990	0	0	0
2	2	1155	120	1440	2715	0	0	0
0	0	330	240	0	570	0	0	0
1	2	825	600	960	2385	0	0	0
0	2	742.5	480	120	1342.5	0	0	0
0	2	1386	400	240	2026	0	0	0					2012-09-07
0	0	594	0	0	594	0	0	0
2	2	2772	3360	1440	7572	0	0	0
0	0	132	0	0	132	0	0	0					2006-04-07
0	2	264	5040	0	5304	0	0	0					2013-03-28
0	0	132	240	80	452	0	0	0
0	2	693	720	240	1653	0	0	0
0	2	2079	0	240	2319	0	0	0
0	1	297	240	240	777	0	0	0					2007-06-20
2	2	4158	5040	3360	12558	0	0	0
0	2	693	1260	0	1953	0	0	0
0	0	264	120	0	384	0	0	1	13	0	0		2006-09-11
2	2	792	1280	1440	3512	2	1	1	1	12	1030	2022-02-12		79.7
1	2	264	960	960	2184	0	0	0					2011-03-18
0	0	148.5	0	0	148.5	0	0	0
0	2	2772	360	0	3132	0	0	0
0	0	297	120	160	577	0	0	0
0	0	247.5	0	0	247.5	0	0	0
0	2	2079	3360	80	5519	0	0	0
0	2	1848	3360	160	5368	0	0	0
0	1	165	360	240	765	0	0	0
0	1	198	160	480	838	0	0	0
2	2	4158	5040	6720	15918	0	0	0
0	2	2772	720	240	3732	0	0	0
0	2	924	2800	480	4204	0	0	0
0	1	462	360	360	1182	0	0	0
0	0	577.5	0	0	577.5	0	0	0
1	2	4158	1920	960	7038	0	0	0
0	0	247.5	240	0	487.5	0	0	0
2	2	1386	720	1440	3546	0	0	0
0	0	330	60	0	390	1	2	1	1	1030	10
1	2	66	1440	840	2346	0	0	0
1	2	4158	5040	1200	10398	0	0	0
0	0	346.5	120	0	466.5	0	0	0					1985-04-01
0	0	198	120	0	318	1	1	1	1	10	10
2	2	4158	5040	1440	10638	0	0	0					2013-03-01
0	1	297	360	320	977	0	0	0
0	2	1188	720	160	2068	0	0	1	13	0	0
1	2	693	480	720	1893	0	0	0
0	2	99	2520	0	2619	0	0	0
0	2	1386	0	0	1386	0	0	0					2002-03-15
0	2	594	2880	480	3954	0	0	0
0	0	148.5	0	0	148.5	0	1	1	1	10	0
0	2	346.5	480	480	1306.5	0	0	0
0	1	990	0	0	990	0	0	0					2013-02-06
2	2	198	2880	1920	4998	0	0	0
2	2	247.5	300	1440	1987.5	0	0	0				2018-01-06	2017-08-27	73.3
2	2	4158	3360	6720	14238	0	0	0
0	1	808.5	0	0	808.5	0	0	0					2016-11-07
2	2	1386	960	1440	3786	0	0	0
2	2	4158	3600	2400	10158	0	0	0
1	2	247.5	560	640	1447.5	0	0	0
0	2	4158	1440	0	5598	0	0	0
0	1	462	160	0	622	0	0	0
0	1	297	240	240	777	0	0	0
0	0	247.5	120	0	367.5	0	0	0					2015-12-14
2	2	1386	1200	1800	4386	0	0	0					1998-09-03
2	2	693	3360	1920	5973	0	0	0
0	2	3465	1800	480	5745	0	0	0
0	0	165	80	80	325	0	0	0
0	1	594	280	0	874	0	0	0
0	1	396	240	480	1116	0	0	0					2012-11-27
0	0	0	0	0	0	0	0	0					2015-11-10
0	2	4158	960	80	5198	0	0	0
0	2	1039.5	720	480	2239.5	0	0	1	13	0	0
0	2	1386	0	0	1386	0	0	1	13	0	0
0	0	198	60	120	378	0	0	1	1	0	0
2	2	231	5040	8640	13911	0	0	0
1	2	495	240	720	1455	0	0	0
1	2	247.5	1000	720	1967.5	0	0	0
1	2	99	480	720	1299	0	0	0
2	2	1039.5	960	1440	3439.5	0	0	0
0	0	198	240	0	438	0	0	0
0	2	2079	0	0	2079	0	0	0
0	1	396	300	0	696	0	0	0
1	2	594	360	720	1674	0	2	1	57	3060	0
0	1	462	480	0	942	0	0	0
0	2	165	840	560	1565	0	0	0
0	1	693	60	0	753	0	0	0
2	2	4158	5040	2400	11598	0	0	0
0	2	396	720	160	1276	0	0	0					2008-09-15
0	1	990	0	0	990	0	0	0
1	2	594	360	960	1914	0	0	0
0	2	990	5040	80	6110	0	0	0					2008-07-09
0	2	528	800	0	1328	0	0	0					2012-06-28
0	0	99	360	80	539	0	0	0
0	2	4158	2400	0	6558	0	0	0
0	0	99	480	0	579	0	0	0
0	2	693	1080	0	1773	0	1	1	1	10	0
1	2	198	1440	960	2598	0	0	0
0	0	0	0	0	0	0	0	0					1999-04-21
0	1	198	180	560	938	0	0	0
0	2	2079	2880	80	5039	0	0	0
1	2	594	400	1200	2194	0	0	0
0	0	495	80	0	575	0	1	1	35	10	0
0	1	330	200	120	650	0	0	0
0	2	495	1200	240	1935	0	0	0
0	2	495	1200	80	1775	0	0	0					2006-10-20
0	0	0	0	0	0	0	0	0					1990-09-20
0	0	594	0	0	594	0	0	0					2016-11-16
2	2	891	840	2160	3891	0	0	0					1998-04-07
0	1	495	240	240	975	0	0	0
0	2	4158	4320	0	8478	0	0	0
0	1	412.5	600	160	1172.5	0	0	0
0	0	264	0	0	264	0	1	1	13	10	0
0	0	577.5	0	0	577.5	0	2	1	1	1030	0
2	2	808.5	840	1680	3328.5	0	0	0
0	0	66	80	0	146	0	0	0
0	1	49.5	400	400	849.5	0	0	0
0	2	792	400	320	1512	0	2	1	1	3060	0
0	0	495	0	0	495	2	1	1	35	10	1030
2	2	924	840	2880	4644	0	0	1	1	0	0
1	2	396	1800	720	2916	2	1	1	1	10	1030		2013-05-16
0	1	462	80	320	862	0	0	1	57	0	0
1	2	0	600	1200	1800	0	0	0
1	2	594	360	960	1914	0	0	0
0	1	495	80	120	695	0	1	1	1	10	0
2	2	1188	1200	1800	4188	0	0	0
0	1	693	80	80	853	0	0	0				2022-08-31	2019-05-24	78
0	2	2772	1680	160	4612	0	0	0					2017-04-26
2	2	247.5	300	1440	1987.5	0	0	0
2	2	462	2160	1920	4542	0	0	0
1	2	693	600	1200	2493	0	0	0					1998-11-26
0	2	1155	960	0	2115	0	0	0
2	2	3564	2400	2880	8844	0	0	1	1	0	0
1	2	693	600	640	1933	0	0	0
1	2	1155	500	1200	2855	1	2	1	1	1030	10
0	1	49.5	540	360	949.5	0	0	0					2013-10-04
0	0	297	0	0	297	0	0	0					1994-10-11
2	2	2079	1920	2880	6879	0	2	1	1	1030	0
0	1	0	840	0	840	0	0	1	13	0	0
0	2	693	560	480	1733	2	2	1	13	1030	1030		2018-05-01
0	1	742.5	0	0	742.5	0	0	0					2006-10-30
0	2	4158	2160	0	6318	0	0	0
0	2	1039.5	720	0	1759.5	0	0	0				2010-12-12	1997-01-20	73.6
0	2	1039.5	320	0	1359.5	0	0	0
0	2	528	240	480	1248	0	0	1	1	0	0
1	2	198	240	960	1398	0	0	0
0	2	1485	1440	0	2925	0	0	0					2006-07-25
0	0	297	240	0	537	0	0	0
2	2	4158	1680	7200	13038	0	0	0
0	1	99	192	384	675	0	0	0
2	2	33	240	6400	6673	1	1	1	1	10	24
0	1	693	200	0	893	0	0	0
0	2	396	1440	480	2316	0	0	0
0	2	1386	1440	240	3066	2	2	1	13	1030	3060
0	2	1980	960	0	2940	0	0	0
1	2	4158	3360	960	8478	1	1		79	10	10
0	0	346.5	0	0	346.5	0	0	0
0	1	693	0	0	693	0	0	0
1	2	2079	5040	1200	8319	0	0	0
0	0	0	0	0	0	0	0	0
2	2	462	1200	2880	4542	0	0	0
0	2	1188	360	320	1868	0	0	0					2017-12-21
0	0	0	0	0	0	0	0	0
1	2	1386	320	640	2346	0	0	0
1	2	396	480	640	1516	1	1	1	1	10	10
2	2	4158	1680	7200	13038	0	0	0
0	2	924	480	0	1404	0	0	0
1	2	1683	900	1120	3703	1	1	1	57	12	12
0	2	1188	240	0	1428	0	0	0
2	2	4158	1680	1920	7758	0	0	0
2	2	396	5040	1440	6876	0	0	0					2001-05-22
0	2	1485	80	0	1565	0	0	0
0	2	693	360	480	1533	0	0	0
0	0	0	0	0	0	0	0	0
1	2	297	480	960	1737	2	1	1	1	10	1030		2017-08-11
0	2	3465	3000	0	6465	0	0	0
0	1	1188	0	0	1188	0	0	0
0	1	198	240	480	918	0	0	0					2005-11-16
0	2	1386	3600	0	4986	0	0	0
2	2	165	720	1920	2805	0	0	0
0	1	495	160	160	815	0	0	0
0	0	49.5	60	120	229.5	0	0	0
[truncated: 291,579+ more rows]
